# Supplementary material for: Global mercury concentrations in biota: their use as a basis for a global biomonitoring framework
Source: Ecotoxicology. 2024 Apr 29;33(4-5):325–96. doi: 10.1007/s10646-024-02747-x (PMC11213816; doi:10.1007/s10646-024-02747-x)
Supplement: Supplementary file 1 — GBMS References FINAL FINAL SUBMISSION4 [file 10646_2024_2747_MOESM1_ESM.xlsx]

## Sheet: tblReference
Citation
Aazami J, Esmaili-Sari A, Bahramifar N, et al (2011) Mercury in liver, kidney, feather and muscle of seabirds from major wetlands of the Caspian Sea, Iran. Bull Environ Contam Toxicol 86:657-661. https://doi.org/10.1007/s00128-011-0271-6
Aazami J, Esmaili-Saria A, Bahramifar N, Savabieasfahani M (2012) Total and organic mercury in liver, kidney and muscle of waterbirds from Wetlands of the Caspian Sea, Iran. Bull Environ Contam Toxicol 89:96-101. https://doi.org/10.1007/s00128-012-0653-4
Abeysinghe KS, Qiu G, Goodale E, et al (2017) Mercury flow through an Asian rice-based food web. Environmental Pollution 229:219-228. https://doi.org/10.1016/j.envpol.2017.05.067
Ackerman JT, Eagles-Smith CA (2009) Integrating toxicity risk in bird eggs and chicks: Using chick down feathers to estimate mercury concentrations in eggs. Environ Sci Technol 43:2166-2172. https://doi.org/10.1021/es803159c
Ackerman JT, Eagles-Smith CA, Herzog MP, Hartman CA (2016) Maternal transfer of contaminants in birds: Mercury and selenium concentrations in parents and their eggs. Environmental Pollution 210:145-154. https://doi.org/10.1016/j.envpol.2015.12.016
Ackerman JT, Eagles-Smith CA, Herzog MP, Hartman CA, Peterson SH, Evers DC, et al (2016) Avian mercury exposure and toxicological risk across western North America: A synthesis. Sci Total Environ, 568, 749-769.
Ackerman JT, Eagles-Smith CA, Takekawa JY, Iverson SA (2008) Survival of postfledging Forster's Terns in relation to mercury exposure in San Francisco Bay. Ecotoxicology 17:789-801. https://doi.org/10.1007/s10646-008-0237-6
Ackerman JT, Hartman CA, Herzog MP (2019) Mercury contamination in resident and migrant songbirds and potential effects on body condition. Environmental Pollution 246:797-810.
Ackerman JT, Hartman CA, Eagles-Smith CA, et al (2015) Estimating Mercury Exposure of Piscivorous Birds and Sport Fish Using Prey Fish Monitoring. Environ Sci Technol 49:13596-13604. https://doi.org/10.1021/acs.est.5b02691
Ackerman JT, Herzog MP, Schwarzbach, SE (2013) Methylmercury is the predominant form of mercury in bird eggs: a synthesis. Environ Sci Technol 47:2052-2060.
Ackerman JT, Overton CT, Casazza ML, et al (2012) Does mercury contamination reduce body condition of endangered California clapper rails? Environmental Pollution 162:439-448. https://doi.org/10.1016/j.envpol.2011.12.004
Adams DH (2004) Total mercury levels in tunas from offshore waters of the Florida Atlantic coast. Mar Pollut Bull 49:659-663. https://doi.org/10.1016/j.marpolbul.2004.06.005
Adams DH (2009) Consistently low mercury concentrations in dolphinfish, Coryphaena hippurus, an oceanic pelagic predator. Environ Res 109:697-701. https://doi.org/10.1016/j.envres.2009.05.004
Adams DH, McMichael RHJ (1999) Mercury levels in four species of sharks from the atlantic coast of florida. Fishery Bulletin, 97: 372-379.
Adams DH, McMichael Jr. RH (2007) Mercury in king mackerel, Scomberomorus cavalla, and Spanish mackerel, S. maculatus, from waters of the south-eastern USA: regional and historical trends. Mar Freshw Res 58:187-193. https://doi.org/10.1071/MF060961323-1650/07/020187
Adams DH, Mcmichael RH, Henderson GE, et al (2003) in Marine and Estuarine Fishes of Florida Florida Fish and Wildlife Conservation Commission
Adams DH, Tremain DM, Evans DW (2018) Large-scale assessment of mercury in sentinel estuarine fishes of the Florida Everglades and adjacent coastal ecosystems. Bulletin of Marine Science, 94: 1413-1427.
Adams EM, Williams KA, Olsen BJ, & Evers DC (2020). Mercury exposure in migrating songbirds: correlations with physical condition. Ecotoxicology 1-14.
Adel M, Copat C, Saeidi MR, et al (2018) Bioaccumulation of trace metals in banded Persian bamboo shark (Chiloscyllium arabicum) from the Persian Gulf: A food safety issue. Food and Chemical Toxicology 113:198-203. https://doi.org/10.1016/j.fct.2018.01.027
Adel M, Mohammadmoradi K, Ley-Quiñonez CP (2017) Trace element concentrations in muscle tissue of milk shark, (Rhizoprionodon acutus) from the Persian Gulf. Environmental Science and Pollution Research 24:5933-5937. https://doi.org/10.1007/s11356-016-8358-6
Adimado AA, Baah DA (2002) Mercury in human blood, urine, hair, nail, and fish from the Ankobra and Tano River Basins in Southwestern Ghana. Bull Environ Contam Toxicol 68:339-346. https://doi.org/10.1007/s00128-001-0259-8
Adout A, Hawlena D, Maman R, et al (2007) Determination of trace elements in pigeon and raven feathers by ICPMS. Int J Mass Spectrom 267:109-116. https://doi.org/10.1016/j.ijms.2007.02.022
Afonso C, Lourenço HM, Dias A, et al (2007) Contaminant metals in black scabbard fish (Aphanopus carbo) caught off Madeira and the Azores. Food Chem 101:120-125. https://doi.org/10.1016/j.foodchem.2006.01.030
Agah H, Leermakers M, Elskens M, et al (2007) Total mercury and methyl mercury concentrations in fish from the Persian Gulf and the Caspian Sea. Water Air Soil Pollut 181:95-105. https://doi.org/10.1007/s11270-006-9281-0
Agah H, Leermakers M, Gao Y, et al (2010) Mercury accumulation in fish species from the Persian Gulf and in human hair from fishermen. Environ Monit Assess 169:203-216. https://doi.org/10.1007/s10661-009-1162-8
Agarwal R, Kumar R, Behari JR (2007) Mercury and lead content in fish species from the river Gomti, Lucknow, India, as biomarkers of contamination. Bull Environ Contam Toxicol 78:118-122. https://doi.org/10.1007/s00128-007-9035-8
Agorku ES, Voegborlo RB, Adimado a. a. (2009) Total mercury levels in nine species of freshwater fish from two hydroelectric reservoirs and a crater lake in Ghana. Environ Monit Assess 153:383-389. https://doi.org/10.1007/s10661-008-0365-8
Agusa T, Kunito T, Iwata H, et al (2005a) Mercury contamination in human hair and fish from Cambodia: levels, specific accumulation and risk assessment. Environmental pollution 134:79-86. https://doi.org/10.1016/j.envpol.2004.07.015
Agusa T, Kunito T, Sudaryanto A, et al (2007) Exposure assessment for trace elements from consumption of marine fish in Southeast Asia. Environmental Pollution 145:766-777. https://doi.org/10.1016/j.envpol.2006.04.034
Agusa T, Kunito T, Tanabe S, et al (2004) Concentrations of trace elements in muscle of sturgeons in the Caspian Sea. Mar Pollut Bull 49:789-800. https://doi.org/10.1016/j.marpolbul.2004.06.008
Agusa, T., Nomura, K., Kunito, T., Anan, Y., Iwata, H., & Tanabe, S. (2011). Accumulation of trace elements in harp seals (Phoca groenlandica) from Pangnirtung in the Baffin Island, Canada. Marine Pollution Bulletin, 63(5-12), 489-99. Elsevier Ltd. doi:10.1016/j.marpolbul.2011.02.022
Agustina LM, Sartimbul A (2020) Mercury concentrations in Yellowfin tuna (Thunnus albacares) and Indian mackerel (Rastrelliger kanagurta) from Bitung Fish Auction Market, North Sulawesi. In IOP Conference Series: Earth Environ Sci 493: 012032. IOP Publishing.
Ahmad NI, Noh MFM, Mahiyuddin WRW, et al (2014) Mercury levels of marine fish commonly consumed in Peninsular Malaysia. Environ Sci Pollut Res Int. https://doi.org/10.1007/s11356-014-3538-8
Ahmad T, Gul S, Khan MA, et al (2022) Bioaccumulation and Health Risk Assessment of Heavy Metal (loid)s in Different Fish Species of Hainan Island, China. Thalassas 38:1395-1406. https://doi.org/10.1007/s41208-022-00474-w
Ahmadpour M, Hoseini SH, Ahmadpour M, Mashrofeh A, SinkaKarim MH, Ghasempouri SM et al (2013) Assessment of Mercury Concentration in Feathers of Six Species of Waterbirds in Southern Caspian Sea Wetlands. www.wesca.net.
Ahmadpour M, Lan-Hai L., Ahmadpour M, Hoseini SH, Mashrofeh A, Binkowski ŁJ (2016) Mercury concentration in the feathers of birds from various trophic levels in Fereydunkenar International wetland (Iran). Environ Monitoring Assessment 188: 666.
Ahmed S, Wajid SA, Donohue S, et al (2020) Mercury Concentration Testing in Local Fish Populations in Anguilla with Correlations of Potential Complications Related to Long Term Mercury Ingestion in Caribbean Populations. J Evol Med Dent Sci 9:3117-3121. https://doi.org/10.14260/jemds/2020/684
Ahonen, S. A., Hayden, B., Leppänen, J. J., & Kahilainen KK (2018) Climate and productivity affect total mercury concentration and bioaccumulation rate of fish along a spatial gradient of subarctic lakes. J Mater Process Technol 637:1586-1596
Akagi H NA (2000) Human exposure to mercury and the accumulation of methylmercury that is associated with gold mining in the Amazon Basin, Brazil. J Health Sci 46:8
Akearok J a, Hebert CE, Braune BM, Mallory ML (2010) Inter- and intraclutch variation in egg mercury levels in marine bird species from the Canadian Arctic. Sci Total Environ 408:836-840. https://doi.org/10.1016/j.scitotenv.2009.11.039
Åkerblom S, de Jong J (2017) Mercury in fur of Daubenton's bat (Myotis daubentonii) in Southern Sweden and Comparison to Ecotoxicological Thresholds. Bull Environ Contam Toxicol 99:561-566. https://doi.org/10.1007/s00128-017-2206-3
Åkerblom S, Bignert A, Meili M, Sonesten L, Sundbom M (2014) Half a century of changing mercury levels in Swedish freshwater fish. Ambio 43: 91-103.
Akira Y, Miyuki M, Masako Y, Noriyuki H (2004) Current Hair Mercury Levels in Japanese for Estimation of Methylmercury Exposure. Journal of Health Science 50:120-125. https://doi.org/10.1248/jhs.50.120
Al-Asadi MKK (2018) Evaluation of marine pollution by mercury from petrochemical hot spot, west of Libya. Mesopotamian Journal of Marine Science, 33: 49-56.
Alava JJ, Calle P, Tirapé A, Biedenbach G, Cadena OA, Maruya K, et al (2020) Persistent Organic Pollutants and Mercury in Genetically Identified Inner Estuary Bottlenose Dolphin (Tursiops truncatus) Residents of the Guayaquil Gulf, Ecuador: Ecotoxicological Science in Support of Pollutant Management and Cetacean Conservation. Frontiers in Marine Sci 7:122
Albert C, Helgason HH, Brault-Favrou M, et al (2021) Seasonal variation of mercury contamination in Arctic seabirds: A pan-Arctic assessment. Science of the Total Environment 750:142201. https://doi.org/10.1016/j.scitotenv.2020.142201
Albert C, Strøm H, Helgason HH, Bråthen VS, Gudmundsson FT et al (2022) Spatial variations in winter Hg contamination affect egg volume in an Arctic seabird, the great skua (Stercorarius skua). Environmental Pollution 314: 120322.
Alberto da Silva C, Tessier E, Kütter VT, et al (2011) Mercury speciation in fish of the Cabo Frio upwelling region, SE - Brazil. Brazilian Jounral of Oceanography 59: 259–266.
Albertos S, Berenguer NI, Sánchez-Virosta P, et al (2020) Mercury Exposure in Birds Linked to Marine Ecosystems in the Western Mediterranean. Arch Environ Contam Toxicol 79:435-453. https://doi.org/10.1007/s00244-020-00768-1
Albuquerque FEA, Minervino AHH, Miranda M, et al (2020) Toxic and essential trace element concentrations in fish species in the Lower Amazon, Brazil. Science of the Total Environment 732:. https://doi.org/10.1016/j.scitotenv.2020.138983
Aliakbari A, Savabieasfahani M, Ghasempouri SM (2011) Mercury in Egg and Eggshell of Whiskered Tern (Chlidonias hybrida) from Anzali Wetlands of the Caspian Sea, Iran. Bull Environ Contam Toxicol 62:301-306. https://doi.org/10.1007/s00128-010-0155-1
Alinnor IJ, Obiji IA (2010) Assessment of trace metal composition in fish samples from Nworie River. Pakistan Journal of Nutrition 9:81-85
Allen-Gil SM, Gubala CP, Landers DH, et al (1997) Heavy Metal Accumulation in Sediment and Freshwater Fish in US Arctic Lakes. Environ Toxicol Chem 16:733-741
Al-Najjar T, Dahiyat N, Sharari N, Wahsha M, Khalaf M (2019) Levels of mercury in three species of tuna (Katsuwonus pelamis, Auxis thazard and Euthynnus affinis) collected from the Jordanian coast of the Gulf of Aqaba, Red Sea. Fresenius Environ Bull, 28: 4304-4310.
Alomar H, Lemarchand C, Rosoux R, et al (2016) Concentrations of organochlorine compounds (pesticides and PCBs), trace elements (Pb, Cd, Cu, and Hg), 134Cs, and 137Cs in the livers of the European otter (Lutra lutra), great cormorant (Phalacrocorax carbo), and European catfish (Silurus glanis), collec. Eur J Wildl Res 62:653-661. https://doi.org/10.1007/s10344-016-1038-5
Alonso D, Pineda P, Olivero J, et al (2000) Mercury levels in muscle of two fish species and sediments from the Cartagena Bay and the Cienaga Grande de Santa Marta, Colombia. Environmental Pollution 109:157-163
Al-Saleh I, Al-Doush I (2002) Mercury content in shrimp and fish species from the Gulf. Bull Environ Contam Toxicol 68:576-583. https://doi.org/10.1007/s00128-001-0293-6
Al-Saleh I, Shinwari N, Mashhour A, et al (2011) Heavy metals (lead, cadmium and mercury) in maternal, cord blood and placenta of healthy women. Int J Hyg Environ Health 214:79-101. https://doi.org/10.1016/j.ijheh.2010.10.001
Alva CV, Mársico ET, Ribeiro R de OR, et al (2020) Concentrations and health risk assessment of total mercury in canned tuna marketed in Southest Brazil. Journal of Food Composition and Analysis 88:. https://doi.org/10.1016/j.jfca.2019.103357
Alvárez CR, Moreno MJ, Alonso LL, Gómara B., et al (2013). Mercury, methylmercury, and selenium in blood of bird species from Doñana National Park (Southwestern Spain) after a mining accident. Environmental Science and Pollution Research, 20: 5361-5372.
Alvarez S, Jessick AM, Palacio JA, Kolok AS (2012a) Methylmercury concentrations in six fish species from two Colombian rivers. Bull Environ Contam Toxicol 88:65-68. https://doi.org/10.1007/s00128-011-0458-x
Alvarez S, Kolok AS, Jimenez LF, et al (2012b) Mercury concentrations in muscle and liver tissue of fish from marshes along the Magdalena River, Colombia. Bull Environ Contam Toxicol 89:836-840. https://doi.org/10.1007/s00128-012-0782-9
Álvarez-Varas R, Morales-Moraga D, González-Acuña D, et al (2018) Mercury Exposure in Humboldt (Spheniscus humboldti) and Chinstrap (Pygoscelis antarcticus) Penguins Throughout the Chilean Coast and Antarctica. Arch Environ Contam Toxicol 75:75-86. https://doi.org/10.1007/s00244-018-0529-7
Alves LMF, Lemos MFL, Moutinho AB, et al (2023) Assessment of contaminants in blue sharks from the Northeast Atlantic: Profiles, accumulation dynamics, and risks for human consumers. Environmental Pollution 316:. https://doi.org/10.1016/j.envpol.2022.120467
Alves LMF, Nunes M, Marchand P, et al (2016) Blue sharks (Prionace glauca) as bioindicators of pollution and health in the Atlantic Ocean: Contamination levels and biochemical stress responses. Science of the Total Environment 563-564:282-292. https://doi.org/10.1016/j.scitotenv.2016.04.085
Alves RN, Maulvault AL, Barbosa VL, Fernandez-Tejedor M, et al (2018). Oral bioaccessibility of toxic and essential elements in raw and cooked commercial seafood species available in European markets. Food chemistry 267: 15-27.
Amonoo-Neizer EH, Nyamah D, Bakiamoh SB (1996) Mercury and arsenic pollution in soil and biological samples around the mining town of Obuasi, Ghana. Water Air Soil Pollut 91:363-373. https://doi.org/10.1007/BF00666270
Amorim-Lopes C, Willmer IQ, Araujo NLF, et al (2020) Mercury screening in highly consumed sharpnose sharks (Rhizoprionodon lalandii and R. Porosus) caught artisanally in southeastern Brazil. Elementa 8:. https://doi.org/10.1525/elementa.022
Anan Y, Ishiwata K, Suzuki N, et al (2011) Speciation and identification of low molecular weight selenium compounds in the liver of sea turtles. J Anal At Spectrom 26:80-85. https://doi.org/10.1039/c0ja00031k
Anan Y, Kunito T, Tanabe S, et al (2005) Trace element accumulation in fishes collected from coastal waters of the Caspian Sea. Mar Pollut Bull 51:882-888. https://doi.org/10.1016/j.marpolbul.2005.06.038
Anan Y, Kunito T, Watanabe I, et al (2001) Trace element accumulation in hawksbill turtles (Eretmochelys imbricata) and green turtles (Chelonia mydas) from Yaemama Islands, Japan. Environ Toxicol Chem 20:2802-2814. https://doi.org/10.1897/1551-5028(2001)020<2802
Andersen JL, Depledge MH (1997) A survey of total mercury and methylmercury in edible fish and invertebrates from Azorean waters. Mar Environ Res 44:331-350. https://doi.org/10.1016/S0141-1136(97)00011-1
Anderson DW, Suchanek TH, Eagles-Smith CA, Cahill TM (2008) Mercury residues and productivity in osprey and grebes from a mine‐dominated ecosystem. Ecological Applications 18:8.
Anderson ORJ, Phillips RA, McDonald RA, et al (2009) Influence of trophic position and foraging range on mercury levels within a seabird community. Mar Ecol Prog Ser 375:277-288. https://doi.org/10.3354/meps07784
Andvik C, Jourdain E, Lyche JL, et al (2021) High Levels of Legacy and Emerging Contaminants in Killer Whales (Orcinus orca) from Norway, 2015 to 2017. Environ Toxicol Chem 40:1850-1860. https://doi.org/10.1002/etc.5064
Annibaldi A, Truzzi C, Carnevali O, et al (2019a) Determination of Hg in farmed and wild atlantic bluefin tuna (Thunnus thynnus L.) muscle. Molecules 24: https://doi.org/10.3390/molecules24071273
Annibaldi A, Truzzi C, Carnevali O, et al (2019a) Determination of Hg in farmed and wild atlantic bluefin tuna (Thunnus thynnus L.) muscle. Molecules 24: https://doi.org/10.3390/molecules24071273
Anthony RG, Garrett, MG, Schuler CA (1993) Environmental contaminants in bald eagles in the Columbia River estuary. The Journal of wildlife management, 10-19.
Anthony RG, Miles AK, Estes JA, Isaacs FB (1999) Productivity, diets, and environmental contaminants in nesting bald eagles from the Aleutian Archipelago. Environmental Toxicology and Chemistry 18: 2054-2062.
Anual ZF, Maher W, Krikowa F, Hakim L, Ahmad NI, Foster S (2018) Mercury and risk assessment from consumption of crustaceans, cephalopods and fish from West Peninsular Malaysia. Microchemical Journal 140: 214-221.
Appleton JD, Weeks JM, Calvez JPS, Beinhoff C (2006) Impacts of mercury contaminated mining waste on soil quality, crops, bivalves, and fish in the Naboc River area, Mindanao, Philippines. Science of the Total Environment 354:198-211. https://doi.org/10.1016/j.scitotenv.2005.01.042
Apriliana AA, Sulmartiwi L, Lutfiyah L (2021) Histopathological profile of kidney and liver organs of mullet fish (Liza subviridis) exposed by lead (Pb) and mercury (Hg) in Estuaria Lampon Banyuwangi, East Java. In: IOP Conference Series: Earth and Environmental Science. IOP Publishing Ltd
Arai T, Ikemoto T, Hokura A, et al (2004) Chemical forms of mercury and cadmium accumulated in marine mammals and seabirds as determined by XAFS analysis. Environ Sci Technol 38:6468-6474
Arantes FP, Savassi LA, Santos HB, et al (2016) Bioaccumulation of mercury, cadmium, zinc, chromium, and lead in muscle, liver, and spleen tissues of a large commercially valuable catfish species from Brazil. An Acad Bras Cienc 88:137-147. https://doi.org/10.1590/0001-3765201620140434
Arantes I a, Pinto MTC, Mangabeira P a, et al (2009) Mercury concentration in fish from Piracicaba River (Minas Gerais, Brazil). Environ Monit Assess 156:119-30. https://doi.org/10.1007/s10661-008-0468-2
Araújo CVM, Cedeño-Macias LA (2016) Heavy metals in yellowfin tuna (Thunnus albacares) and common dolphinfish (Coryphaena hippurus) landed on the Ecuadorian coast. Science of the Total Environment 541:149-154. https://doi.org/10.1016/j.scitotenv.2015.09.090
Arcagni M, Rizzo A, Juncos R, et al (2017) Mercury and selenium in the food web of Lake Nahuel Huapi, Patagonia, Argentina. Chemosphere 166:163-173. https://doi.org/10.1016/j.chemosphere.2016.09.085
Arcos JM, Ruiz X, Bearhop S, Furness RW (2002) Mercury levels in seabirds and their fish prey at the Ebro Delta (NW Mediterranean): The role of trawler discards as a source of contamination. Mar Ecol Prog Ser 232:281-290. https://doi.org/10.3354/meps232281
Arifin YI, Sakakibara M, Sera K (2015) Impacts of artisanal and small-scale gold mining (ASGM) on environment and human health of Gorontalo utara regency, Gorontalo Province, Indonesia. Geosciences (Switzerland) 5:160-176. https://doi.org/10.3390/geosciences5020160
Arinaitwe K, Koch A, Taabu-Munyaho A, et al (2020) Spatial profiles of perfluoroalkyl substances and mercury in fish from northern Lake Victoria, East Africa. Chemosphere 260:127536. https://doi.org/10.1016/j.chemosphere.2020.127536
Arribere MA, Campbell LM, Rizzo AP, et al (2010) Trace elements in plankton, benthic organisms, and forage fish of Lake Moreno, Northern Patagonia, Argentina. Water Air Soil Pollut 212:167-182
Arribere MA, Ribeiro Guevara S, Sanchez RS, et al (2003) Heavy metals in the vicinity of a chlor-alkali factory in the upper Negro River ecosystem, Northern Patagonia, Argentina. Science of the Total Environment 301:187-203. https://doi.org/10.1016/S0048-9697(02)00301-7
Arribere et al Selenium and mercury in native and introduced fish species of patagonian lakes, Argentina (2008) Biological trace element research122.1 (2008): 42-63.
Arroyo-Abad U, Pfeifer M, Mothes S, et al (2016) Determination of moderately polar arsenolipids and mercury speciation in freshwater fish of the River Elbe (Saxony, Germany). Environmental Pollution 208:458-466. https://doi.org/10.1016/j.envpol.2015.10.015
Asaduzzaman M, Hasan I, Rajia S, et al (2014) Impact of tannery effluents on the aquatic environment of the Buriganga River in Dhaka, Bangladesh. Toxicol Ind Health 32:1-8. https://doi.org/10.1177/0748233714548206
Ashley EA, Olson JK, Raverty S, et al (2020) Trace element concentrations in livers of pacific harbor seals (Phoca vitulina richardii) from San Juan County, Washington, USA. J Wildl Dis 56:429-436. https://doi.org/10.7589/2019-04-087
Ashraf MW, Mian A. (2019). Levels of mercury and arsenic contamination in popular fish and shrimp brands consumed in Saudi Arabia. Bulletin Chem Soc Ethiopia 33: 573-578.
Asmysari AS, Irawan B, Soegianto A (2013) Concentrations of Lead, Cadmium, and Mercury in Halfbeaks (Hyporhampus affinis) from the East Java Coast, Indonesia and Human Health Hazard. Human and Ecological Risk Assessment 19:151-157. https://doi.org/10.1080/10807039.2012.729140
Atobatele OE, Olutona GO (2015) Distribution of three non-essential trace metals (Cadmium, Mercury and Lead) in the organs of fish from Aiba Reservoir, Iwo, Nigeria. Toxicol Rep 2:896-903. https://doi.org/10.1016/j.toxrep.2015.06.003
Atta A, Voegborlo RB, Agorku ES (2012) Total mercury distribution in different tissues of six species of freshwater fish from the Kpong hydroelectric reservoir in Ghana. Environ Monit Assess 184:3259-65. https://doi.org/10.1007/s10661-011-2186-4
Atwell L, Hobson KA, Welch HE (1998) Biomagnification and bioaccumulation of mercury in an arctic marine food web: insights from stable nitrogen isotope analysis. Canadian Journal of Fisheries and Aquatic Sciences 55:1114-1121. https://doi.org/10.1139/cjfas-55-5-1114
Aubail A, Dietz R, Rigét F, et al (2010) An evaluation of teeth of ringed seals (Phoca hispida) from Greenland as a matrix to monitor spatial and temporal trends of mercury and stable isotopes. Sci Total Environ 408:5137-46. https://doi.org/10.1016/j.scitotenv.2010.07.038
Aubail A, Teilmann J, Dietz R, et al (2011) Investigation of mercury concentrations in fur of phocid seals using stable isotopes as tracers of trophic levels and geographical regions. Polar Biol 34:1411-1420. https://doi.org/10.1007/s00300-011-0996-z
Augelli M a., Munoz R a. a., Richter EM, et al (2007) Analytical procedure for total mercury determination in fishes and shrimps by chronopotentiometric stripping analysis at gold film electrodes after microwave digestion. Food Chem 101:579-584. https://doi.org/10.1016/j.foodchem.2006.02.017
Author B, Malm O, Pfeiffer WC, et al (1990) Mercury pollution due to gold mining in the Madeira River Basin, Brazil. Source: Ambio 19:11-15
Avigliano E, Lozano C et al (2016) Toxic element determination in fish from Parana River Delta (Argentina) by neutron activation analysis: Tissue distribution and accumulation and health risk assessment by direct consumption. Journal of Food Composition and Analysis. https://doi.org/10.1016/j.jfca.2016.09.011
Aye SS (2020) Effect of Heavy Metal Bioaccumulation on Wellbeing of Some Commercial Fishes from Hlaing River Segment Near Industrial Zones of Yangon Region, Myanmar. In: IOP Conference Series: Earth and Environmental Science. Institute of Physics Publishing
Azad AM, Frantzen S, Bank MS, Johnsen IA, et al (2019) Spatial distribution of mercury in seawater, sediment, and seafood from the Hardangerfjord ecosystem, Norway. Science of the Total Environment: 667: 622-637
Azad AM, Frantzen S, Bank MS, et al (2019) Effects of geography and species variation on selenium and mercury molar ratios in Northeast Atlantic marine fish communities. Science of the Total Environment 652: 1482-1496.
Azevedo JS, Sarkis JES, Oliveira TA, Ulrich JC (2012) Tissue-specific mercury concentrations in two catfish species from the Brazilian coast. Brazilian Journal of Oceanography, 60: 209-217.
Azevedo JS, Fernandez WS, Farias LA, et al (2009a) Use of Cathorops spixii as bioindicator of pollution of trace metals in the Santos Bay, Brazil. Ecotoxicology 18:577-586. https://doi.org/10.1007/s10646-009-0315-4
Azevedo JS, Sarkis JES, Hortellani MA, Ladle RJ (2012) Are Catfish (Ariidae) effective bioindicators for Pb, Cd, Hg, Cu and Zn? Water Air Soil Pollut. https://doi.org/10.1007/s11270-012-1160-2
Azevedo JS, Serafim A, Company R, et al (2009b) Biomarkers of exposure to metal contamination and lipid peroxidation in the benthic fish Cathorops spixii from two estuaries in South America, Brazil. Ecotoxicology 18:1001-1010. https://doi.org/10.1007/s10646-009-0370-x
Azevedo LS, Pestana IA, Almeida MG, et al (2021) Mercury biomagnification in an ichthyic food chain of an amazon floodplain lake (Puruzinho Lake): Influence of seasonality and food chain modeling. Ecotoxicol Environ Saf 207:. https://doi.org/10.1016/j.ecoenv.2020.111249
Azevedo LS, Pestana IA et al (2019) Influence of the flood pulse on mercury accumulation in detritivorous, herbivorous and omnivorous fish in Brazilian Amazonia. Ecotoxicology 28: 478-485.
Azevedo LS, Pestana IA, et al (2019) Variation in Hg accumulation between demersal and pelagic fish from Puruzinho Lake, Brazilian Amazon. Ecotoxicology 28:1143-1149.
Azevedo LS, Pestana IA, da Costa Nery AF, et al (2020) Mercury concentration in six fish guilds from a floodplain lake in western Amazonia: Interaction between seasonality and feeding habits. Ecol Indic 111:106056. https://doi.org/10.1016/j.ecolind.2019.106056
Azevedo LS, Pestana IA, Rocha ARM, et al (2018) Drought promotes increases in total mercury and methylmercury concentrations in fish from the lower Paraíba do Sul river, southeastern Brazil. Chemosphere 202:483-490. https://doi.org/10.1016/j.chemosphere.2018.03.059
Azevedo-Silva CE, Almeida R, Carvalho DP, et al (2016) Mercury biomagnification and the trophic structure of the ichthyofauna from a remote lake in the Brazilian Amazon. Environ Res. https://doi.org/10.1016/j.envres.2016.07.035
Aziz NA, Ghazali A, Ahmad NI, et al (2022a) Determination of arsenic and mercury in longtail tuna (Thunnus tonggol) collected from Terengganu waters: risk assessment of dietary exposure. Fish Aquatic Sci 25:167-174. https://doi.org/10.47853/FAS.2022.e15
Aziz NA, Ghazali A, Ahmad NI, et al (2022a) Determination of arsenic and mercury in longtail tuna (Thunnus tonggol) collected from Terengganu waters: risk assessment of dietary exposure. Fish Aquatic Sci 25:167-174. https://doi.org/10.47853/FAS.2022.e15
Bacher GJ, Norman FI (1984) Mecury Concentrations in Ten Species of Australian Waterfowl (Family Anatidae) Wildlife Research 11(2) 387-390.
Baêta, A P, Kehrig, H A, Malm, O, Moreira, I (2006) Total mercury and methylmercury in fish from a tropical estuary Environmental Toxicology, 1, 183-192
Bajčan D, Árvay J, Musilová J (2019) Evaluation of total mercury content in muscle tissue of marine fish and animals. Journal of Microbiology, Biotechnology and Food Sciences 2019: 1264-1270
Baki MA, Hossain MM, Akter J, Quraishi SB, Shojib MFH, Ullah AA, Khan MF (2018) Concentration of heavy metals in seafood (fishes, shrimp, lobster and crabs) and human health assessment in Saint Martin Island, Bangladesh Ecotoxicology and environmental safety 159: 153-163
Bank MS, Chesney E, Shine JP, et al (2007) Mercury bioaccumulation and trophic transfer in sympatric snapper species from the Gulf of Mexico. Ecological Applications 17:2100-10
Baptista G, Kehrig HA, Di Beneditto APM, et al (2016) Mercury, selenium and stable isotopes in four small cetaceans from the Southeastern Brazilian coast: Influence of feeding strategy. Environmental Pollution. https://doi.org/10.1016/j.envpol.2016.08.088
Baraj B, Niencheski LF, Windom H, Hermanns L (2009) Trace metal concentration in liver, kidney and heart in South American fur seal (Arctocephalus australis) from Southern Brazil. Mar Pollut Bull 58:1948-52. https://doi.org/10.1016/j.marpolbul.2009.07.026
Barbosa, A C, De Souza, J, Dorea, J G, Jardim, W F, Fadini, P S (2003) Mercury biomagnification in a tropical black water, Rio Negro, Brazil Archives of Environmental Contamination and Toxicology, 45(2), 235-246
Barbosa AC, De Souza J, Dórea JG, et al (2003) Mercury biomagnification in a tropical black water, Rio Negro, Brazil. Arch Environ Contam Toxicol 45:235-246. https://doi.org/10.1007/s00244-003-0207-1
Barbosa R V., Point D, Médieu A, et al (2022) Mercury concentrations in tuna blood and muscle mirror seawater methylmercury in the Western and Central Pacific Ocean. Mar Pollut Bull 180:. https://doi.org/10.1016/j.marpolbul.2022.113801
Barcia LG Argiro J Babcock E A et al (2020) Mercury and arsenic in processed fins from nine of the most traded shark species in the Hong Kong and China dried seafood markets: The potential health risks of shark fin soup Marine Pollution Bulletin 157 111281
Barcia LG, Pinzone M, Lepoint G, et al (2021) Factors affecting mercury concentrations in two oceanic cephalopods of commercial interest from the southern Caribbean Marine Pollution Bulletin 168: 112408
Bargagli R, Monaci F, Cateni D (1998) Biomagnification of mercury in an Antarctic marine coastal food web Marine Ecology Progress Series 169: 65-76
Barletta M, Lucena LRR, Costa MF, et al (2012) The interaction rainfall vs. weight as determinant of total mercury concentration in fish from a tropical estuary. Environmental Pollution 167:1-6. https://doi.org/10.1016/j.envpol.2012.03.033
Barnes JG, Gerstenberger SL (2015) Using feathers to determine mercury contamination in peregrine falcons and their prey Journal of Raptor Research 49(1): 43-58
Barnes JG, Doney GE, Yates MA, et al (2019) A Broadscale Assessment of Mercury Contamination in Peregrine Falcons Across the Northern Latitudes of North America. Journal of Raptor Research 53:1-13. https://doi.org/10.3356/JRR-18-0003
Baró-Camarasa I, Marmolejo-Rodríguez AJ, O'Hara TM, et al (2022) Mercury maternal transfer in two placental sharks and a yolk-sac ray from Baja California Sur, Mexico. Mar Pollut Bull 179:. https://doi.org/10.1016/j.marpolbul.2022.113672
Barone G, Dambrosio A, Storelli A, et al (2018) Estimated dietary intake of trace metals from swordfish consumption: A human health problem. Toxics 6:. https://doi.org/10.3390/toxics6020022
Barone G, Dambrosio A, Storelli A, et al (2018) Estimated dietary intake of trace metals from swordfish consumption: A human health problem. Toxics 6:. https://doi.org/10.3390/toxics6020022
Barragán-Barrera DC, Luna-Acosta A, May-Collado LJ, et al (2019) Foraging habits and levels of mercury in a resident population of bottlenose dolphins (Tursiops truncatus) in Bocas del Toro Archipelago Caribbean Sea Panama Marine pollution bulletin 145: 343-356
Barraza AD, Komoroske LM, Allen C, et al (2019) Trace metals in green sea turtles (Chelonia mydas) inhabiting two southern California coastal estuaries. Chemosphere 223:342-350. https://doi.org/10.1016/j.chemosphere.2019.01.107
Barrera-García A, O'Hara T, Galván-Magaña F, et al (2012) Oxidative stress indicators and trace elements in the blue shark (Prionace glauca) off the east coast of the Mexican Pacific Ocean. Comparative Biochemistry and Physiology - C Toxicology and Pharmacology 156:59-66. https://doi.org/10.1016/j.cbpc.2012.04.003
Barrett RT, Skaare JU, Gabrielsen GW (1996) Recent changes in levels of persistent organochlorines and mercury in eggs of seabirds from the barents sea. Environmental Pollution 92:13-18
Bastos WR, De Almeida R, Dórea JG, Barbosa AC (2007) Annual flooding and fish-mercury bioaccumulation in the environmentally impacted Rio Madeira (Amazon). Ecotoxicology 16:341-346. https://doi.org/10.1007/s10646-007-0138-0
Bastos WR, Dórea JG, Bernardi JVE et al (2015) Mercury in muscle and brain of catfish from the Madeira river Amazon Brazil Ecotoxicology and environmental safety 118: 90-97
Bastos W R Dórea J G Bernardi J V E Lauthartte L C Mussy M H Lacerda L D Malm O (2015) Mercury in fish of the Madeira river (temporal and spatial assessment) Brazilian Amazon Environmental research 140 191-197
Bastos WR, Gomes JPO, Oliveira RC, et al (2006) Mercury in the environment and riverside population in the Madeira River Basin, Amazon, Brazil. Science of the Total Environment 368:344-351. https://doi.org/10.1016/j.scitotenv.2005.09.048
Basu N, Scheuhammer AM, Sonne C, et al (2009) Is dietary mercury of neurotoxicological concern to wild polar bears (Ursus maritimus)? Environ Toxicol Chem 28:133-140. https://doi.org/10.1897/08-251.1
Bauch C, Gatt MC, Verhulst S, et al (2022) Higher mercury contamination is associated with shorter telomeres in along-lived seabird–A direct effect or a consequence of among-individual variation in phenotypic quality? Science of The Total Environment 156359
Baumann Z, Mason RP, Conover DO, et al (2017) Mercury bioaccumulation increases with latitude in a coastal marine fish (Atlantic silverside, Menidia menidia). Canadian Journal of Fisheries and Aquatic Sciences 74:1009-10115
Bearhop S, Phillips RA, Thompson DR, et al (2000) Variability in mercury concentrations of great skuas Catharacta skua: The influence of colony, diet and trophic status inferred from stable isotope signatures. Mar Ecol Prog Ser 195:261-268. https://doi.org/10.3354/meps195261
Bechard MJ, Perkins DN, Kaltenecker GS, Alsup S (2009) Mercury contamination in Idaho bald eagles Haliaeetus leucocephalus Bulletin of environmental contamination and toxicology 83(5): 698
Beck KM Fari P Mcfee W Wold D (1997) Heavy metals in ivers of bottlenose dolphins stranded along the South Carolina Coast Marine Pollution Bulletin 34 (9) 734-739
Becker PR Mackey EA Demiralp R Suydams R Early G Koster BJ Wise SA (1995) Relationship of silver with selenium and mercury in the liver of two species of toothed whales Marine Pollution Bulletin 30: 262- 271
Becker PH (2000) Mercury Levels in Pink-Footed Shearwaters (Puffinus Creatopus) Breeding on Mocha Island, Chile. Ornitol Neotrop 11:165-168
Becker P H González-Solís J Behrends B Croxall J (2002) Feather mercury levels in seabirds at South Georgia: influence of trophic position sex and age Marine Ecology Progress Series 243 261-269
Becker PH, Goutner V, Ryan PG, Gonzalez-Solas J (2016) Feather mercury concentrations in Southern Ocean seabirds: Variation by species, site and time. Environmental Pollution 216:253-263. https://doi.org/10.1016/j.envpol.2016.05.061
Beckmen KB, Duffy LK, Zhang X, Pitcher KW (2002) Mercury concentrations in the fur of steller sea lions and northern fur seals from Alaska. Mar Pollut Bull 44:1130-5
Behrooz RD, Sahebi S, Majnoni F, et al (2013) Mercury contamination in commercial fresh and salt water fish of the Zabol Chahnimeh reservoirs and the Gulf of Oman (Iran). Food Addit Contam Part B Surveill 6:175-180. https://doi.org/10.1080/19393210.2013.779322
Bekhit AED, Al-Amer S, Gooneratne R et al (2011) Concentrations of trace elementals and organochlorines in Mutton bird (Puffinus griseus) Ecotoxicology and environmental safety 74(6): 1742-1746
Beldowska M, Falkowska L (2016) Mercury in marine fish, mammals, seabirds, and human hair in the coastal zone of the southern Baltic. Water Air Soil Pollut 227:1-11. https://doi.org/10.1007/s11270-015-2735-5
Beldowska M, Falkowska L (2016) Mercury in marine fish, mammals, seabirds, and human hair in the coastal zone of the southern Baltic. Water Air Soil Pollut 227:1-11. https://doi.org/10.1007/s11270-015-2735-5
Belger L, Forsberg BR (2006) Factors controlling mercury levels in two predatory fish species in the Negro river basin, Brazilian Amazon. Water Air Soil Pollut 367:451-459
Bellante a., Sprovieri M, Buscaino G, et al (2012) Stranded cetaceans as indicators of mercury pollution in the Mediterranean Sea. Italian Journal of Zoology 79:151-160. https://doi.org/10.1080/11250003.2011.621072
Belmonte A, Muñoz P, Santos-Echeandía J, Romero D (2021) Tissue distribution of mercury and its relationship with selenium in atlantic bluefin tuna (Thunnus thynnus l.). Int J Environ Res Public Health 18:. https://doi.org/10.3390/ijerph182413376
Belmonte A, Muñoz P, Santos-Echeandía J, Romero D (2021) Tissue distribution of mercury and its relationship with selenium in atlantic bluefin tuna (Thunnus thynnus l.). Int J Environ Res Public Health 18:. https://doi.org/10.3390/ijerph182413376
Beneditto AD, Bittar VT, Rezende CD, et al (2013) Mercury and stable isotopes (δ15N and δ13C) as tracers during the ontogeny of Trichiurus lepturus Neotropical Ichthyology 11(1): 211-216
Bennett PM, Jepson PD, Law RJ, et al (2001) Exposure to heavy metals and infectious disease mortality in harbour porpoises from England and Wales. Environmental Pollution 112:33-40
Bergés-Tiznado ME, Márquez-Farías F, Lara-Mendoza RE, et al (2015b) Mercury and Selenium in Muscle and Target Organs of Scalloped Hammerhead Sharks Sphyrna lewini of the SE Gulf of California: Dietary Intake, Molar Ratios, Loads, and Human Health Risks. Arch Environ Contam Toxicol 440-452. https://doi.org/10.1007/s00244-015-0226-8
Bergés-Tiznado ME, Fernando Márquez-Farías J, Torres-Rojas Y, et al (2015a) Mercury and selenium in tissues and stomach contents of the migratory sailfish, Istiophorus platypterus, from the Eastern Pacific: Concentration, biomagnification, and dietary intake. Mar Pollut Bull. https://doi.org/10.1016/j.marpolbul.2015.10.021
Bertram J, Kürten N, Bichet C, et al (2022) Mercury contamination level is repeatable and predicted by wintering area in a long-distance migratory seabird. Environmental Pollution 313: 120107
Besada V, Gonzalez JJ, Schultze F (2006) Mercury, cadmium, lead, arsenic, copper and zinc concentrations in albacore, yellowfin tuna and bigeye tuna from the Atlantic Ocean. Cienc Mar 32:439-445. https://doi.org/10.7773/cm.v32i22.1083
Besnard L, Le Croizier G, Galván-Magaña F, et al (2021) Foraging depth depicts resource partitioning and contamination level in a pelagic shark assemblage: Insights from mercury stable isotopes. Environmental Pollution 283:. https://doi.org/10.1016/j.envpol.2021.117066
Bezerra MF, Lacerda LD, Costa BGB, Lima EHSM (2012) Mercury in the sea turtle Chelonia mydas (Linnaeus, 1958) from Ceara coast, NE Brazil. An Acad Bras Cienc 84:123-128. https://doi.org/S0001-37652012000100012 [pii]
Bezerra MF, Lacerda LD, Lima EHSM, Melo MTD (2013) Monitoring mercury in green sea turtles using keratinized carapace fragments (scutes). Mar Pollut Bull 77:424-427. https://doi.org/10.1016/j.marpolbul.2013.09.020
Bezerra MF, Lacerda LD, Rezende CE, et al (2015) Food preferences and Hg distribution in Chelonia mydas assessed by stable isotopes. Environmental Pollution 206:236-246. https://doi.org/10.1016/j.envpol.2015.07.011
Bhattacharyya S, Chaudhuri P, Dutta S, Santra SC (2010) Assessment of total mercury level in fish collected from East Calcutta Wetlands and Titagarh sewage fed aquaculture in West Bengal, India. Bull Environ Contam Toxicol 84:618-22. https://doi.org/10.1007/s00128-010-9972-5
Bidone ED, Castilhos ZC, Cid de Souza TM, Lacerda LD (1997) Fish contamination and human exposure to mercury in the Tapajós River Basin, Pará State, Amazon, Brazil: a screening approach. Bull Environ Contam Toxicol 59:194-201. https://doi.org/10.1007/s001289900464
Bighetti GP, Padilha JA, Cunha LT, et al (2021) Bioaccumulation of mercury is equal between sexes but different by age in seabird (Sula leucogaster) population from southeast coast of Brazil. Environmental Pollution 285: 117222
Bighetti GP, Padilha JA, Cunha LT, et al (2022) Ventral feathers contained the highest mercury level in brown booby (Sula leucogaster) a pantropical seabird species. Chemosphere 298: 134305
Bilandžic N, Ðokic M, Sedak M (2011) Metal content determination in four fish species from the Adriatic Sea. Food Chem 124:1005-1010. https://doi.org/10.1016/j.foodchem.2010.07.060
Bilandžic N, Sedak M, Calopek B, et al (2018) Element contents in commercial fish species from the Croatian market. Journal of Food Composition and Analysis 71:77-86. https://doi.org/10.1016/j.jfca.2018.02.014
Bilandžic N, Sedak M, Djokic M, et al (2015) Concentration of mercury and selenium in tissues of five cetacean species from Croatian coastal waters. Arch Biol Sci 67:1377-1389. https://doi.org/10.2298/ABS140215116B
Bille L, Crovato S, Manfrin A, et al (2020) Mercury contents in commercial Billfish species of the Western Central Atlantic: Assessing the potential risks to human health of Billfish consumption. Food Control 110:. https://doi.org/10.1016/j.foodcont.2019.107002
Binkowski ŁJ, Przystupińska A, Wojtaś W (2016) Levels of total mercury in tissues of mallard drakes from industrialized wetlands area. Bulletin of environmental contamination and toxicology 96(2): 173-178
Bischoff K, Pichner J, Braselton WE, et al (2002) Mercury and selenium concentrations in livers and eggs of common loons (Gavia immer) from Minnesota. Arch Environ Contam Toxicol 42:71-76. https://doi.org/10.1007/s002440010293
Bisi TL, Lepoint G, Azevedo ADF, et al (2012) Trophic relationships and mercury biomagnification in Brazilian tropical coastal food webs. Ecol Indic 18:291-302. https://doi.org/10.1016/j.ecolind.2011.11.015
Biton-Porsmoguer S, Bǎnaru D, Boudouresque CF, et al (2018) Mercury in blue shark (Prionace glauca) and shortfin mako (Isurus oxyrinchus) from north-eastern Atlantic: Implication for fishery management. Marine pollution bulletin 127: 131-138
Biton-Porsmoguer S, Banaru D, Harmelin-Vivien M, et al (2022) A study of trophic structure, physiological condition and mercury biomagnification in swordfish (Xiphias gladius): Evidence of unfavourable conditions for the swordfish population in the Western Mediterranean. Mar Pollut Bull 176:. https://doi.org/10.1016/j.marpolbul.2022.113411
Bittarello AC, Vieira JCS, Braga CP, et al (2019) Characterization of molecular biomarkers of mercury exposure to muscle tissue of Plagioscion squamosissimus and Colossoma macropomum from the Amazon region. Food Chem 276:247-254. https://doi.org/10.1016/j.foodchem.2018.10.002
Bjerregaard P, Hansen JC (2000) Organochlorines and heavy metals in pregnant women from the Disko Bay area in Greenland. Science of the Total Environment 245:195-202. https://doi.org/10.1016/S0048-9697(99)00444-1
Black FJ, Bokhutlo T, Somoxa A, et al (2011) The tropical African mercury anomaly: Lower than expected mercury concentrations in fish and human hair. Science of the Total Environment 409:1967-1975. https://doi.org/10.1016/j.scitotenv.2010.11.027
Black FJ, Bokhutlo T, Somoxa A, et al (2011) The tropical African mercury anomaly: Lower than expected mercury concentrations in fish and human hair. Science of the Total Environment 409:1967-1975. https://doi.org/10.1016/j.scitotenv.2010.11.027
Blévin P, Carravieri A, Jaeger A, et al (2013) Wide Range of Mercury Contamination in Chicks of Southern Ocean Seabirds. PLoS One 8:. https://doi.org/10.1371/journal.pone.0054508
Blévin P, Shaffer SA, Bustamante P, et al (2018) Organochlorines perfluoroalkyl substances mercury and egg incubation temperature in an Arctic seabird: Insights from data loggers. Environmental toxicology and chemistry 37(11): 2881-2894
Bocher P, Caurant F, Miramand P, et al (2003) Influence of the diet on the bioaccumulation of heavy metals in zooplankton-eating petrels at Kerguelen archipelago, Southern Indian Ocean. Polar Biol 26:759-767. https://doi.org/10.1007/s00300-003-0552-6
Bodin N, Lesperance D, Albert R, et al (2017) Trace elements in oceanic pelagic communities in the western Indian Ocean. Chemosphere 174:354-362. https://doi.org/10.1016/j.chemosphere.2017.01.099
Boischio AAP, Henshel D (2000) Fish Consumption, Fish Lore, and Mercury Pollution-Risk Communication for the Madeira River People. Environ Res 84:108-126. https://doi.org/10.1006/enrs.2000.4035
Boldrocchi G, Monticelli D, Omar YM, Bettinetti R (2019) Trace elements and POPs in two commercial shark species from Djibouti: Implications for human exposure. Science of the Total Environment 669: 637-648
Bolea-Fernandez E, Rua-Ibarz A, Krupp EM, et al (2019) High-precision isotopic analysis sheds new light on mercury metabolism in long-finned pilot whales (Globicephala melas). Scientific reports 9(1): 1-10
Boncompagni E, Muhammad A, Jabeen R, et al (2003) Egrets as monitors of trace-metal contamination in wetlands of Pakistan. Archives of Environmental Contamination and Toxicology 45(3): 399-406
Bond AL, Diamond AW (2008a) High within-individual variation in total mercury concentration in seabird feathers. Environ Toxicol Chem 27:2375-2377. https://doi.org/10.1897/08-163.1
Bond AL, Diamond AW (2009b) Mercury concentrations in seabird tissues from Machias Seal Island, New Brunswick, Canada. Sci Total Environ 407:4340-4347. https://doi.org/10.1016/j.scitotenv.2009.04.018
Bond AL, Diamond AW (2009a) Total and methyl mercury concentrations in seabird feathers and eggs. Arch Environ Contam Toxicol 56:286-291. https://doi.org/10.1007/s00244-008-9185-7
Bond AL, Jones IL (2020) Relationships between mercury burden, sex, and sexually selected feather ornaments in crested auklet (Aethia cristatella). Environmental Science and Pollution Research 27:16640-16645. https://doi.org/10.1007/s11356-020-08219-z
Bond AL, Lavers JL (2011a) Trace element concentrations in feathers of Flesh-footed Shearwaters (Puffinus carneipes) from across their breeding range. Arch Environ Contam Toxicol 61:318-326. https://doi.org/10.1007/s00244-010-9605-3
Bond AL, Robertson GJ, Lavers JL, et al (2015) Trace element concentrations in harvested auks from Newfoundland: Toxicological risk of a traditional hunt. Ecotoxicol Environ Saf 115:1-6. https://doi.org/10.1016/j.ecoenv.2015.01.029
Bonsignore M, Manta DS, Barsanti M, et al (2020) Mercury isotope signatures in sediments and marine organisms as tracers of historical industrial pollution. Chemosphere 258:127435. https://doi.org/10.1016/j.chemosphere.2020.127435
Bonsignore M, Manta DS, Sharif ET, et al (2018) Marine pollution in the Libyan coastal area: Environmental and risk assessment. Marine pollution bulletin 128: 340-352
Borgå K, Campbell L, Gabrielsen GW, et al (2006) Regional and Species Specific Bioaccumulation of Major and Trace Elements in Arctic Seabirds. Environ Toxicol 25:2927-2936. https://doi.org/10.1897/05-574R1.1
Born EW, Outridge P, Riget FF, et al (2003) Population substructure of North Atlantic minke whales (Balaenoptera acutorostrata) inferred from regional variation of elemental and stable isotopic signatures in tissues. Journal of Marine Systems 43:1-17. https://doi.org/10.1016/S0924-7963(03)00085-X
Borrell A, Clusa M, Aguilar A, Drago M (2015) Use of epidermis for the monitoring of tissular trace elements in Mediterranean striped dolphins (Stenella coeruleoalba). Chemosphere 122:288-294. https://doi.org/10.1016/j.chemosphere.2014.10.080
Bosch AC, O'Neill B, Sigge GO, et al (2016b) Heavy metal accumulation and toxicity in smoothhound (Mustelus mustelus) shark from Langebaan Lagoon, South Africa. Food Chem 190:871-878. https://doi.org/10.1016/j.foodchem.2015.06.034
Bosch AC, O'Neill B, Sigge GO, et al (2016a) Mercury accumulation in Yellowfin tuna (Thunnus albacares) with regards to muscle type, muscle position and fish size. Food Chem 190:351-356. https://doi.org/10.1016/j.foodchem.2015.05.109
Botaro D, Torres JPM, Schramm KW, Malm O (2012) Mercury levels in feed and muscle of farmed tilapia. Am J Ind Med. https://doi.org/10.1002/ajim.22021
Bourbour RP, Martinico BL, Ackerman JT, et al (2019) Feather mercury concentrations in North American raptors sampled at migration monitoring stations. Ecotoxicology 28(4): 379-3,91
Bourdineaud JP, Durrieu G, Sarrazin SLF, et al (2015) Mercurial exposure of residents of Santarém and Oriximiná cities (Pará, Brazil) through fish consumption. Environmental Science and Pollution Research 22:12150-12161. https://doi.org/10.1007/s11356-015-4502-y
Bourgeois K, Vorenger J, Faulquier L, et al (2011) Diet and contamination of the Yelkouan Shearwater Puffinus yelkouan in the Hyères archipelago, Mediterranean Basin, France. J Ornithol 152:947-953. https://doi.org/10.1007/s10336-011-0677-2
Bowerman WW, Evans ED, Giesy JP, Postupalsky S (1994) Using feathers to assess risk of mercury and selenium to bald eagle reproduction in the Great Lakes region. Archives of environmental contamination and toxicology 27(3): 294-298
Bowles KC, Apte SC, Maher WA, et al (2001) Bioaccumulation and biomagnification of mercury in Lake Murray, Papua New Guinea. Canadian Journal of Fisheries and Aquatic Sciences 58:888-897. https://doi.org/10.1139/cjfas-58-5-888
Braaten HFV, de Wit HA, Larssen T, Poste AE (2018) Mercury in fish from Norwegian lakes: the complex influence of aqueous organic carbon. Science of the Total Environment 627: 341-348
Branco V Canario J Vale C Raimundo J Reis C (2004) Total and organic mercury concentrations in muscle tissue of the blue shark from the northeast atlantic Marine Pollution Bulletin 49 854-874
Branco V, Carlos V, Canario J, Santos MN (2007) Mercury and selenium in blue shark and swordfish from two areas of the atlantic ocean. Environmental Pollution 150: 373-380
Brasso RL, Polito MJ (2013) Trophic calculations reveal the mechanism of population-level variation in mercury concentrations between marine ecosystems: Case studies of two polar seabirds. Mar Pollut Bull 75:244-249. https://doi.org/10.1016/j.marpolbul.2013.08.003
Brasso RL, Abel S, Polito MJ (2012) Pattern of mercury allocation into egg components is independent of dietary exposure in gentoo penguins. Arch Environ Contam Toxicol 62:494-501. https://doi.org/10.1007/s00244-011-9714-7
Brasso RL, Drummond BE, Borrett SR, et al (2013) Unique pattern of molt leads to low intraindividual variation in feather mercury concentrations in penguins. Environ Toxicol Chem 32:2331-2334. https://doi.org/10.1002/etc.2303
Brasso RL, Polito MJ, Emslie SD (2014) Multi-tissue analyses reveal limited inter-annual and seasonal variation in mercury exposure in an Antarctic penguin community. Ecotoxicology 23:1494-1504. https://doi.org/10.1007/s10646-014-1291-x
Brasso RL, Polito MJ, Lynch HJ, et al (2012) Penguin eggshell membranes reflect homogeneity of mercury in the marine food web surrounding the Antarctic Peninsula Author. 439:165-171
Brasso R, Rittenhouse KA, Winder VL (2020) Do songbirds in wetlands show higher mercury bioaccumulation relative to conspecifics in non-wetland habitats? Ecotoxicology 1-12
Brasso RL, Chiaradia A, Polito MJ, et al (2014) A comprehensive assessment of mercury exposure in penguin populations throughout the Southern Hemisphere: Using trophic calculations to identify sources of population-level variation. Mar Pollut Bull 97:408-418. https://doi.org/10.1016/j.marpolbul.2015.05.059
Braune BM (2007) Temporal trends of organochlorines and mercury in seabird eggs from the Canadian Arctic, 1975-2003. Environmental Pollution 148:599-613. https://doi.org/10.1016/j.envpol.2006.11.024
Braune BM, Malone BJ (2006) Mercury and selenium in livers of waterfowl harvested in Northern Canada. Arch Environ Contam Toxicol 50:284-289. https://doi.org/10.1007/s00244-005-7093-7
Braune BM, Noble DG (2009) Environmental contaminants in Canadian shorebirds. Environ Monit Assess 148:185-204. https://doi.org/10.1007/s10661-007-0150-0
Braune BM, Scheuhammer AM (2008) Trace element and metallothionein concentrations in seabirds from the Canadian Arctic. Environmental toxicology and chemistry / SETAC 27:645-651. https://doi.org/10.1897/07-269
Braune BM, Donaldson GM, Hobson KA (2002) Contaminant residues in seabird eggs from the Canadian Arctic. II. Spatial trends and evidence from stable isotopes for intercolony differences. Environmental Pollution 117:133-145. https://doi.org/10.1016/S0269-7491(01)00186-5
Braune BM, Gaston AJ, Mallory ML (2016) Temporal trends of mercury in eggs of five sympatrically breeding seabird species in the Canadian Arctic. Environmental Pollution 214: 124-131
Braune BM, Gaston AJ, Elliott KH, et al (2014a) Organohalogen contaminants and total mercury in forage fish preyed upon by thick-billed murres in northern Hudson Bay. Mar Pollut Bull 78:258-266. https://doi.org/10.1016/j.marpolbul.2013.11.003
Braune BM, Gaston AJ, Letcher RJ, et al (2014b) A geographical comparison of chlorinated, brominated and fluorinated compounds in seabirds breeding in the eastern Canadian Arctic. Environ Res 134:46-56. https://doi.org/10.1016/j.envres.2014.06.019
Braune BM, Gaston AJ, Hobson KA, et al (2014c) Changes in food web structure alter trends of mercury uptake at two seabird colonies in the Canadian Arctic. Environ Sci Technol 48:13246-13252. https://doi.org/10.1021/es5036249
Braune BM, Mallory ML, Gilchrist HG (2006) Elevated mercury levels in a declining population of Ivory Gulls in the Canadian Arctic. Mar Pollut Bull 52:978-982. https://doi.org/10.1016/j.marpolbul.2006.04.013
Braune BM, Mallory ML, Butt CM, et al (2010) Persistent halogenated organic contaminants and mercury in northern fulmars (Fulmarus glacialis) from the Canadian Arctic. Environmental Pollution 158:3513-3519. https://doi.org/10.1016/j.envpol.2010.08.023
Brockman JD, Sharp N, Ngwenyama R a., et al (2009) The concentration and variability of selenium and mercury measured in vacuum-packed tuna fish. J Radioanal Nucl Chem 282:45-48. https://doi.org/10.1007/s10967-009-0164-x
Brookens TJ, Harvey JT, O'Hara TM (2007) Trace element concentrations in the Pacific harbor seal (Phoca vitulina richardii) in central and northern California. Sci Total Environ 372:676-92. https://doi.org/10.1016/j.scitotenv.2006.10.006
Brookens TJ, O'Hara TM, Taylor RJ, et al (2008) Total mercury body burden in Pacific harbor seal, Phoca vitulina richardii, pups from central California. Mar Pollut Bull 56:27-41. https://doi.org/10.1016/j.marpolbul.2007.08.010
Brown KL, Atkinson S, Furin CG, et al (2021) Metals in the stomach contents and brain, gonad, kidney, and liver tissues of subsistence-harvested northern sea otters (Enhydra lutris kenyoni) from Icy Strait, Alaska. Mar Pollut Bull 166:. https://doi.org/10.1016/j.marpolbul.2021.112183
Brown TM, Fisk AT, Wang X, et al (2016) Mercury and cadmium in ringed seals in the Canadian Arctic : In fl uence of location and diet. Science of the Total Environment 546:503-511. https://doi.org/10.1016/j.scitotenv.2015.12.030
Brunborg LA, Graff IE, Frøyland L, Julshamn K (2006) Levels of non-essential elements in muscle from harp seal (Phagophilus groenlandicus) and hooded seal (Cystophora cristata) caught in the Greenland Sea area. Sci Total Environ 366:784-98. https://doi.org/10.1016/j.scitotenv.2005.10.020
Bruno D de A, Willmer IQ, Pereira LHS de S, et al (2021) Metal and Metalloid Contamination in Green Sea Turtles (Chelonia mydas) Found Stranded in Southeastern Brazil. Front Mar Sci 8:. https://doi.org/10.3389/fmars.2021.608253
Bryan CE, Christopher SJ, Balmer BC, Wells RS (2007) Establishing baseline levels of trace elements in blood and skin of bottlenose dolphins in Sarasota Bay, Florida: implications for non-invasive monitoring. Sci Total Environ 388:325-42. https://doi.org/10.1016/j.scitotenv.2007.07.046
Bucchia M, Camacho M, Santos MRD, et al (2015) Plasma levels of pollutants are much higher in loggerhead turtle populations from the Adriatic Sea than in those from open waters (Eastern Atlantic Ocean). Science of the Total Environment 523:161-169. https://doi.org/10.1016/j.scitotenv.2015.03.047
Burger J (2002) Food Chain Differences Affect Heavy Metals in Bird Eggs in Barnegat Bay, New Jersey. Environ Res 90:33-39. https://doi.org/10.1006/enrs.2002.4381
Burger J, Eichhorst B (2005) Heavy metals and selenium grebe eggs from Agassiz National Wildlife refuge in nothern Minnesota. Environ Monit Assess 107:285-295. https://doi.org/10.1007/s10661-005-3110-6
Burger J, Elbin S (2015) Contaminant levels in Herring (Larus argentatus) and Great Black-backed Gull (Larus marinus) eggs from colonies in the New York harbor complex between 2012 and 2013. Ecotoxicology 24:445-452. https://doi.org/10.1007/s10646-014-1393-5
Burger J, Gochfeld M (2000a) Metal levels in feather of 12 species of seabirds from Midway Atoll in the northen Pacific Ocean. Sci Total Environ 257:37-52
Burger J, Gochfeld M (2000b) Metals in albatross feathers from Midway Atoll: influence of species age and nest location. Environmental Research 82(3): 207-221
Burger J, Gochfeld M (2000c) Metals in Laysan albatrosses from Midway Atoll. Arch Environ Contam Toxicol 38:254-259. https://doi.org/10.1007/s002449910033
Burger J, Gochfeld M (2001a) Metal levels in feathers of cormorants, flamingos and gulls from the coast of Namibia in southern Africa. Environ Monit Assess 69:195-203
Burger J, Gochfeld M (2003) Spatial and temporal patterns in metal levels in eggs of common terns (Sterna hirundo) in New Jersey. Science of the Total Environment 311:91-100. https://doi.org/10.1016/S0048-9697(03)00135-9
Burger J, Gochfeld M (2004) Metal levels in eggs of common terns (Sterna hirundo) in New Jersey: Temporal trends from 1971 to 2002. Environ Res 94:336-343. https://doi.org/10.1016/S0013-9351(03)00081-1
Burger J, Gochfeld M (2006) Mercury in fish available in supermarkets in Illinois: Are there regional differences. Science of the Total Environment 367:1010-1016. https://doi.org/10.1016/j.scitotenv.2006.04.018
Burger J, Gochfeld M (2007) Metals and radionuclides in birds and eggs from Amchitka and Kiska Islands in the Bering Sea/Pacific Ocean ecosystem. Environmental monitoring and assessment 127(1-3) 105-117
Burger J, Gochfeld M (2009a) Comparison of arsenic, cadmium, chromium, lead, manganese, mercury and selenium in feathers in Bald Eagle (Haliaeetus leucocephalus), and comparison with common eider (Somateria mollissima), glaucous-winged gull (Larus glaucescens), pigeon guillemot (Cepp. Environ Monit Assess 152:357-367. https://doi.org/10.1007/s10661-008-0321-7
Burger J, Gochfeld M, Jeitner C, et al (2009b) Mercury and other metals in eggs and feathers of glaucous-winged gulls (Larus glaucescens) in the Aleutians. Environ Monit Assess 152:179-194. https://doi.org/10.1007/s10661-008-0306-6
Burger J, Gochfeld M (2011) Mercury and selenium levels in 19 species of saltwater fish from New Jersey as a function of species size and season. Science of the Total Environment 409(8): 1418-1429
Burger J, Cooper K, Saliva J, et al (1992) Mercury Bioaccumulation in organisms from three Pueto Rican Estuaries. Environmental Monitoring and Assessment 22: 181-197
Burger J, Gochfeld M, Batang Z, et al (2014) Interspecific and locational differences in metal levels in edible fish tissue from Saudi Arabia. Environ Monit Assess 186:6721-6746. https://doi.org/10.1007/s10661-014-3885-4
Burger J, Gochfeld M, Jeitner C, et al (2007a) Mercury levels and potential risk from subsistence foods from the Aleutians. Science of the Total Environment 384:93-105. https://doi.org/10.1016/j.scitotenv.2007.05.004
Burger J, Gochfeld M, Jeitner C, et al (2009b) Mercury and other metals in eggs and feathers of glaucous-winged gulls (Larus glaucescens) in the Aleutians. Environ Monit Assess 152:179-194. https://doi.org/10.1007/s10661-008-0306-6
Burger J, Gochfeld M, Jeitner C, et al (2012) Interspecific and intraspecific variation in selenium:mercury molar ratios in saltwater fish from the Aleutians: potential protection on mercury toxicity by selenium. Sci Total Environ 431:46-56. https://doi.org/10.1016/j.scitotenv.2012.05.024
Burger J, Gochfeld M, Jeitner C, et al (2008) Assessment of metals in down feathers of female common eiders and their eggs from the Aleutians: arsenic cadmium chromium lead manganese mercury and selenium. Environmental monitoring and assessment 143(1-3): 247
Burger J, Gochfeld M, Sullivan K, Irons D (2007b) Mercury, arsenic, cadmium, chromium lead, and selenium in feathers of pigeon guillemots (Cepphus columba) from Prince William Sound and the Aleutian Islands of Alaska. Sci Total Environ 387:175-184
Burger J, Mizrahi D, Tsipoura N, et al (2018) Mercury lead cadmium cobalt arsenic and selenium in the blood of semipalmated sandpipers (Calidris pusilla) from Suriname South America: age-related differences in wintering site and comparisons with a stopover site in New Jersey. USA Toxics 6(2): 27
Burger J, Shukla T, Dixon C, et al (2001) Metals in feathers of Sooty Tern, White Tern, Gray-backed Tern, and Brown Noddy from islands in the North Pacific. Environ Monit Assess 71:71-89
Burger J, Tsipoura N, Niles L, et al (2015) Mercury, Lead, Cadmium, Arsenic, Chromium and Selenium in Feathers of Shorebirds during Migrating through Delaware Bay, New Jersey: Comparing the 1990s and 2011/2012. Toxics 3:63-74. https://doi.org/10.3390/toxics3010063
Burgess N M Hobson K A (2006) Bioaccumulation of mercury in yellow perch (Perca flavescens) and common loons (Gavia immer) in relation to lake chemistry in Atlantic Canada Hydrobiologia 567(1) 275-282
Burgess NM, Meyer MW (2008) Methylmercury exposure associated with reduced productivity in common loons. Ecotoxicology 17(2): 83-91
Burgess NM, Evers DC, Kaplan JD (2005) Mercury and other Contaminants in Common Loons Breeding in Atlantic Canada. Ecotoxicology 14:241-252
Burgos NS, José Marrugo N, Amado Navarro F, Ivan Urango C (2014) Mercury in Pelecanus occidentalis of the Cispata Bay, Colombia. Rev MVZ Cordoba 19:4168-4174
Burnham JH, Burnham KK, Chumchal MM, et al (2018) Correspondence between mercury and stable isotopes in high Arctic marine and terrestrial avian species from northwest Greenland. Polar Biology 41(7): 1475-1491
Burnham KK, Meyer FK, Burnham JL, et al (2021) Mercury contamination of seabird and sea duck eggs from high Arctic Greenland. Polar Biology 44(6) 1195-1202
Bustamante P, Carravieri A, Goutte A, et al (2016) High feather mercury concentrations in the wandering albatross are related to sex, breeding status and trophic ecology with no demographic consequences. Environ Res 144:1-10. https://doi.org/10.1016/j.envres.2015.10.024
Bustamante P, Garrigue C, Breau L, et al (2003) Trace elements in two odontocete species (Kogia breviceps and Globicephala macrorhynchus) stranded in New Caledonia (South Pacific). Environmental Pollution 124:263-271
Butler Walker J, Houseman J, Seddon L, et al (2006) Maternal and umbilical cord blood levels of mercury, lead, cadmium, and essential trace elements in Arctic Canada. Environ Res 100:295-318. https://doi.org/10.1016/j.envres.2005.05.006
Butler ECV, Harries SJ, McAllister KA, et al (2022) Influence of life history variation and habitat on mercury bioaccumulation in a high-order predatory fish in tropical Australia. Environ Res 212:. https://doi.org/10.1016/j.envres.2022.113152
Caballero-Gallardo K, Palomares-Bolaños J, Olivero-Verbel J (2022) Mercury Concentrations in Water, Sediments, Soil, and Fish Around Ancestral Afro-Descendant Territories Impacted by Gold Mining in the Cauca Department, Colombia. Water Air Soil Pollut 233:. https://doi.org/10.1007/s11270-022-05779-3
Cabana G, Tremblay A, Kalff J, Rasmussen J B (1994) Pelagic food chain structure in Ontario lakes: a determinant of mercury levels in lake trout (Salvelinus namaycush). Canadian Journal of Fisheries and Aquatic Sciences 51(2): 381-389
Cabañero AI, Carvalho C, Madrid Y, et al (2005) Quantification and speciation of mercury and selenium in fish samples of high consumption in Spain and Portugal. Biol Trace Elem Res 103:17-35. https://doi.org/10.1385/BTER:103:1:017
Cabuga CC, Paul J, Velasco B, et al (2016) Levels of cadmium, copper, lead, nickel and mercury in the muscles of Pigok (Mesopristes cancellatus) and sediments collected at lower Agusan river basin. IJFAS 4:206-215
Cáceres-Saez I Dellabianca N A Goodall R N P Cappozzo H L Guevara S R (2013) Mercury and Selenium in Subantarctic Commerson’s Dolphins (Cephalorhynchus c commersonii) Biological trace element research 151(2) 195-208
Cáceres-Saez I, Haro D, Blank O, et al (2021) Trace elements in subantarctic false killer whale (Pseudorca crassidens) tissues, including the skin as an offshore bioindicator. Environmental Science and Pollution Research 28:31746-31757. https://doi.org/10.1007/s11356-021-12890-1/Published
Cáceres-Saez I, Haro D, Blank O, et al Guevara S R (2018) High status of mercury and selenium in false killer whales (Pseudorca crassidens Owen 1846) stranded on Southern South America: A possible toxicological concern? Chemosphere 199: 637-646
Cai S, Zeng B, Li C (2023) Potential health risk assessment of metals in the muscle of seven wild fish species from the Wujiangdu reservoir, China. Quality Assurance and Safety of Crops & Foods 15:73-83. https://doi.org/10.15586/qas.v15i1.1121
Cai Y, Rooker JR, Gill GA, Turner JP (2007) Bioaccumulation of mercury in pelagic fishes from the northern Gulf of Mexico. Canadian Journal of Fisheries & Aquatic Sciences 64:458-469. https://doi.org/10.1139/F07-017
Calle P, Alvarado O, Monserrate L, et al (2015) Mercury accumulation in sediments and seabird feathers from the Antarctic Peninsula. Mar Pollut Bull 91:410-417. https://doi.org/10.1016/j.marpolbul.2014.10.009
Camacho M, Orós J, Boada LD, et al (2013) Potential adverse effects of inorganic pollutants on clinical parameters of loggerhead sea turtles (Caretta caretta): Results from a nesting colony from Cape Verde, West Africa. Mar Environ Res 92:15-22. https://doi.org/10.1016/j.marenvres.2013.08.002
Cammilleri G, Galluzzo FG, Fazio F, et al (2019) Mercury Detection in Benthic and Pelagic Fish Collected from Western Sicily (Southern Italy). Animals 9(9): 594
Cammilleri G, Vazzana M, Arizza V, et al (2018) Mercury in fish products: what’s the best for consumers between bluefin tuna and yellowfin tuna? Natural product research 32(4): 457-462
Campbell LM, Osano O, Hecky RE, Dixon DG (2003b) Mercury in fish from three rift valley lakes (Turkana, Naivasha and Baringo), Kenya, East Africa. Environmental Pollution 125:281-286. https://doi.org/10.1016/S0269-7491(03)00053-8
Campbell LM, Balirwa JS, Dixon DG, Hecky RE (2004) Biomagnification of mercury in fish from Thruston Bay, Napoleon Gulf, Lake Victoria (East Africa). Afr J Aquat Sci 29:91-96. https://doi.org/10.2989/16085910409503796
Campbell LM, Hecky RE, Nyaundi J, et al (2003a) Distribution and Food-web Transfer of Mercury in Napoleon and Winam Gulfs, Lake Victoria, East Africa. J Great Lakes Res 29:267-282. https://doi.org/10.1016/S0380-1330(03)70554-1
Campbell LM, Hecky RE, Nyaundi J, et al (2003a) Distribution and Food-web Transfer of Mercury in Napoleon and Winam Gulfs, Lake Victoria, East Africa. J Great Lakes Res 29:267-282. https://doi.org/10.1016/S0380-1330(03)70554-1
Campbell LM, Norstrom RJ, Hobson KA, et al (2005) Mercury and other trace elements in a pelagic Arctic marine food web (Northwater Polynya, Baffin Bay). Science of the Total Environment 351-352:247-263. https://doi.org/10.1016/j.scitotenv.2005.02.043
Campbell L, Hecky RE, Dixon DG, Chapman LJ (2006) Food web structure and mercury transfer in two contrasting Ugandan highland crater lakes (East Africa). Afr J Ecol 44:337-346. https://doi.org/10.1111/j.1365-2028.2006.00582.x
Campbell L, Verburg P, Dixon DG, Hecky RE (2008) Mercury biomagnification in the food web of Lake Tanganyika (Tanzania, East Africa). Sci Total Environ 402:184-91. https://doi.org/10.1016/j.scitotenv.2008.04.017
Canuel R, de Grosbois SB, Atikesse L, et al (2006) New evidence on variations of human body burden of methylmercury from fish consumption. Environ Health Perspect 114:302-306. https://doi.org/10.1289/ehp.7857
Canzanella S, Danese A, Mandato M, et al (2021) Concentrations of trace elements in tissues of loggerhead turtles (Caretta caretta) from the Tyrrhenian and the Ionian coastlines (Calabria, Italy). Environmental Science and Pollution Research 28:26545-26557. https://doi.org/10.1007/s11356-021-12499-4/Published
Cao L, Liu J, Dou S, Huang W (2020) Biomagnification of methylmercury in a marine food web in Laizhou Bay (North China) and associated potential risks to public health. Mar Pollut Bull 150:. https://doi.org/10.1016/j.marpolbul.2019.110762
Capelli R, Das K, Pellegrini R De, et al (2008) Distribution of trace elements in organs of six species of cetaceans from the Ligurian Sea (Mediterranean), and the relationship with stable carbon and nitrogen ratios. Sci Total Environ 390:569-78. https://doi.org/10.1016/j.scitotenv.2007.10.036
Caputi N, Edmonds JS, Heald DI (1979) Mercury content of shark from south-western Australian waters. Mar Pollut Bull 10:337-340
Cardona-Marek T, Knott KK, Meyer BE, O'Hara TM (2009) Mercury concentrations in Southern Beaufort Sea polar bears: variation based on stable isotopes of carbon and nitrogen. Environmental toxicology and chemistry / SETAC 28:1416-1424. https://doi.org/10.1897/08-557.1
Cardoso MD, de Moura JF, Tavares DC, et al (2014) The Manx shearwater (Puffinus puffinus) as a candidate sentinel of Atlantic Ocean health. Aquat Biosyst 10:6. https://doi.org/10.1186/2046-9063-10-6
Cardoso M, de Faria Barbosa R, Torrente-Vilara G, et al (2019) Multielemental composition and consumption risk characterization of three commercial marine fish species. Environmental Pollution 252:1026-1034. https://doi.org/10.1016/j.envpol.2019.06.039
Cardoso TP, Mársico ET, Medeiros RJ, et al (2009) Concentração de mercúrio e análise histopatológica em músculo, rim e cérebro de peixe-espada (Trichiurus lepturus) coletados na praia de Itaipu - Niterói, Rio de Janeiro, Brasil. Ciência Rural 39:540-546. https://doi.org/10.1590/S0103-84782008005000062
Carlson JT, Harmata AR, Restani M (2012) Environmental contaminants in nestling bald eagles produced in Montana and Wyoming. Journal of Raptor Research 46(3): 274-282
Carneiro M, Colaço B, Brandão R, et al (2014) Biomonitoring of heavy metals (Cd Hg and Pb) and metalloid (As) with the Portuguese common buzzard (Buteo buteo). Environmental monitoring and assessment 186(11): 7011-7021
Carravieri A, Bustamante P, Churlaud C, Cherel Y (2013) Penguins as bioindicators of mercury contamination in the Southern Ocean: Birds from the Kerguelen Islands as a case study. Science of the Total Environment 454-455:141-148. https://doi.org/10.1016/j.scitotenv.2013.02.060
Carravieri A, Bustamante P, Churlaud C, et al (2014a) Moulting patterns drive within-individual variations of stable isotopes and mercury in seabird body feathers: Implications for monitoring of the marine environment. Mar Biol 161:963-968. https://doi.org/10.1007/s00227-014-2394-x
Carravieri A, Bustamante P, Labadie P, et al (2020) Trace elements and persistent organic pollutants in chicks of 13 seabird species from Antarctica to the subtropics. Environment international 134: 105225
Carravieri A, Bustamante P, Tartu S, et al (2014b) Wandering albatrosses document latitudinal variations in the transfer of persistent organic pollutants and mercury to southern ocean predators. Environ Sci Technol 48:14746-14755. https://doi.org/10.1021/es504601m
Carravieri A, Cherel Y, Blévin P, et al (2014c) Mercury exposure in a large subantarctic avian community. Environmental Pollution 190:51-57. https://doi.org/10.1016/j.envpol.2014.03.017
Carravieri A, Cherel Y, Brault-Favrou M, et al (2017a) From Antarctica to the subtropics: Contrasted geographical concentrations of selenium, mercury, and persistent organic pollutants in skua chicks (Catharacta spp.). Environmental Pollution 228:464-473. https://doi.org/10.1016/j.envpol.2017.05.053
Carravieri A, Cherel Y, Jaeger A, et al (2016) Penguins as bioindicators of mercury contamination in the southern Indian Ocean: Geographical and temporal trends. Environmental Pollution 213:195-205. https://doi.org/10.1016/j.envpol.2016.02.010
Carravieri A, Fort J, Tarroux A, et al (2017b) Mercury exposure and short-term consequences on physiology and reproduction in Antarctic petrels. Environmental Pollution. https://doi.org/10.1016/j.envpol.2017.11.004
Carravieri A, Lorioux S, Angelier F, et al (2023) Carryover effects of winter mercury contamination on summer concentrations and reproductive performance in little auks. Environmental Pollution 318: 120774
Carvalho CEV de, Di Beneditto APM, Souza CMM, et al (2008) Heavy metal distribution in two cetacean species from Rio de Janeiro State, south-eastern Brazil. Journal of the Marine Biological Association of the United Kingdom 88:1117-1120. https://doi.org/10.1017/S0025315408000325
Carvalho ML, Pereira R a, Brito J (2002) Heavy metals in soft tissues of Tursiops truncatus and Delphinus delphis from west Atlantic Ocean by X-ray spectrometry. Sci Total Environ 292:247-54
Castellini JM, Rea LD, Lieske CL, et al (2012) Mercury concentrations in hair from neonatal and juvenile Steller sea lions (Eumetopias jubatus): Implications based on age and region in this Northern Pacific marine sentinel piscivore. Ecohealth 9:267-277. https://doi.org/10.1007/s10393-012-0784-4
Castilhos ZC, Bidone ED, Lacerda LD (1998) Increase of the background human exposure to mercury through fish consumption due to gold mining at the Tapajós River region, Pará State, Amazon. Bull Environ Contam Toxicol 61:202-209
Castro-Rendón RD, Calle-Morán MD, García-Arévalo I, et al (2022) Mercury and Cadmium Concentrations in Muscle Tissue of the Blue Shark (Prionace glauca) in the Central Eastern Pacific Ocean. Biol Trace Elem Res 200:3400-3411. https://doi.org/10.1007/s12011-021-02932-7
Catan SP, Bubach D, Di Fonzo C, et al (2017) Pygoscelis antarcticus feathers as bioindicator of trace element risk in marine environments from Barton Peninsula, 25 de Mayo (King George) Island, Antarctica. Environmental Science and Pollution Research 24:10759-10767. https://doi.org/10.1007/s11356-017-8601-9
Catry T, Ramos JA, Le Corre M, et al (2008) The role of stable isotopes and mercury concentrations to describe seabird foraging ecology in tropical environments. Mar Biol 155:637-647. https://doi.org/10.1007/s00227-008-1060-6
Caurant F, Navarro M, Amiard J-C (1996) Mercury in pilot whales: possible limits to the detoxification process. Sci Total Environ 186:95-104
Cavecci-Mendonça B, Cavalcante de Souza Vieira J, Monteiro de Lima P, et al (2020) Study of proteins with mercury in fish from the Amazon region. Food Chem 309:. https://doi.org/10.1016/j.foodchem.2019.125460
Cebalho EC, Díez S, dos Santos Filho M, et al (2017) Effects of small hydropower plants on mercury concentrations in fish. Environmental Science and Pollution Research 24:22709-22716. https://doi.org/10.1007/s11356-017-9747-1
Ceccatto APS, Testoni MC, Ignácio ARA, et al (2016) Mercury distribution in organs of fish species and the associated risk in traditional subsistence villagers of the Pantanal wetland. Environ Geochem Health 38:713-722. https://doi.org/10.1007/s10653-015-9754-4
Ceyca JP, Castillo-guerrero A, Betancourt-lozano M (2016) Local and interannual variations in mercury and cadmium in eggs of eight seabird species of the Sinaloa coast , México. https://doi.org/10.1002/etc.3402
Chałabis-Mazurek A, Rechulicz J, Pyz-Łukasik R (2021) A Food-Safety Risk Assessment of Mercury Lead and Cadmium in Fish Recreationally Caught from Three Lakes in Poland. Animals 11: 3507
Champoux L, Masse DC, Evers DC, et al (2006a) Assessment of mercury exposure and potential effects on common loons (Gavia immer) in Québec. Hydrobiologia 567:263-274. https://doi.org/10.1007/s10750-006-0066-7
Champoux L, Rodrigue J, DesGranges JL, et al (2002) Assessment of contamination and biomarker responses in two species of Herons on the St. Lawrence River. Environ Monit Assess 79:193-215. https://doi.org/10.1023/A:1020289425542
Chapman LJ Buck D (2012) Unpublished data
Chatterjee M, Basu N, Sarkar SK (2014) Mercury exposure Aasessment in fish and humans from Sundarban Mangrove Wetland of India. Indian Journal of Geo-Marine Sciences 43:1095-1101
Chen C-Y, Lai C-C, Chen K-S, et al (2014) Total and organic mercury concentrations in the muscles of Pacific albacore (Thunnus alalunga) and bigeye tuna (Thunnus obesus). Mar Pollut Bull 85:606-12. https://doi.org/10.1016/j.marpolbul.2014.01.039
Chen L, Zhang X, Cao M, et al (2021) Release of legacy mercury and effect of aquaculture on mercury biogeochemical cycling in highly polluted Ya-Er Lake, China. Chemosphere 275:. https://doi.org/10.1016/j.chemosphere.2021.130011
Chen MH, Teng PY, Chen CY, Hsu CC (2011) Organic and total mercury levels in bigeye tuna Thunnus obesus harvested by Taiwanese fishing vessels in the Atlantic and Indian Oceans. Food Additives and Contaminants: Part B 4(1) 15–21 http://doiorg/101080/193932102010535908
Chen M-H, Chen C-Y, Chang S-K, Huang S-W (2007) Total and organic mercury concentrations in the white muscles of swordfish (Xiphias gladius) from the Indian and Atlantic oceans. Food Addit Contam 24:969-75. https://doi.org/10.1080/02652030701305470
Chen M-H, Shih C-C, Chou CL, Chou L-S (2002) Mercury, organic-mercury and selenium in small cetaceans in Taiwanese waters. Mar Pollut Bull 45:237-45
Chen S wei, Chen Z hui, Wang P, et al (2018) Health Risk Assessment for Local Residents from the South China Sea Based on Mercury Concentrations in Marine Fish. Bull Environ Contam Toxicol 101:398-402. https://doi.org/10.1007/s00128-018-2388-3
Cheng J, Zhang X, Ren S, et al (2019) Metals in wild fish from Gaotang Lake in the area of coal mining, China: assessment of the risk to human health. Environmental Science and Pollution Research 26:23754-23762. https://doi.org/10.1007/s11356-019-05732-8
Cheng Z, Wang H-S, Du J, et al (2013) Dietary exposure and risk assessment of mercury via total diet study in Cambodia. Chemosphere 92:143-9. https://doi.org/10.1016/j.chemosphere.2013.02.025
Cherel Y, Barbraud C, Lahournat M, et al (2018) Accumulate or eliminate? Seasonal mercury dynamics in albatrosses the most contaminated family of birds. Environmental Pollution 241: 124-135
Cheung KC, Leung HM, Wong MH (2008) Metal concentrations of common freshwater and marine fish from the Pearl River Delta, South China. Arch Environ Contam Toxicol 54:705-715. https://doi.org/10.1007/s00244-007-9064-7
Chiang G, Kidd KA, Diaz-Jaramillo M, Espejo W, et al (2021) Methylmercury biomagnification in coastal aquatic food webs from western Patagonia and western Antarctic Peninsula. Chemosphere 262: 128360
Chicourel EL, Sakuma AM, Zenebon O, Tenuta-Filho A (2001) Inefficacy of cooking methods on mercury reducution from shark. Arch Latinoam Nutr 51:288-292
Chouvelon T, Brach-Papa C, Auger D, et al (2017) Chemical contaminants (trace metals, persistent organic pollutants) in albacore tuna from western Indian and south-eastern Atlantic Oceans: Trophic influence and potential as tracers of populations. Science of the Total Environment 596-597:481-495. https://doi.org/10.1016/j.scitotenv.2017.04.048
Chouvelon T, Spitz J, Caurant F, et al (2012) Enhanced bioaccumulation of mercury in deep-sea fauna from the Bay of Biscay (north-east Atlantic) in relation to trophic positions identified by analysis of carbon and nitrogen stable isotopes. Deep Sea Res 1 Oceanogr Res Pap 65:113-124. https://doi.org/10.1016/j.dsr.2012.02.010
Choy CA, Popp BN, Kaneko JJ, Drazen JC (2009) The influence of depth on mercury levels in pelagic fishes and their prey. PNAS 106:13865-13869
Choy ES, Blight LK, Elliott JE, et al (2022) Stable Mercury Trends Support a Long-Term Diet Shift Away from Marine Foraging in Salish Sea Glaucous-Winged Gulls over the Last Century. Environmental Science Technology 56(17): 12097-12105
Christoforidis A, Stamatis N, Schmieder K, Tsachalidis E (2008) Organochlorine and mercury contamination in fish tissues from the River Nestos, Greece. Chemosphere 70:694-702. https://doi.org/10.1016/j.chemosphere.2007.06.060
Chung SWC, Kwong KP, Tang ASP, et al (2008) Mercury and methylmercury levels in the main traded fish species in Hong Kong. Food Additives and Contaminants: Part B 1:106-113. https://doi.org/10.1080/02652030802277586
Ciesielski T, Pastukhov M V, Szefer P, Jenssen BM (2010) Bioaccumulation of mercury in the pelagic food chain of the Lake Baikal. Chemosphere 78:1378-84. https://doi.org/10.1016/j.chemosphere.2009.12.070
Ciesielski T, Szefer P, Bertenyi Z, et al (2006) Interspecific distribution and co-associations of chemical elements in the liver tissue of marine mammals from the Polish Economical Exclusive Zone, Baltic Sea. Environ Int 32:524-32. https://doi.org/10.1016/j.envint.2005.12.004
Cifuentes JM, Becker PH, Sommer U, et al (2003) Seabird eggs as bioindicators of chemical contamination in Chile. Environmental Pollution 126:123-137. https://doi.org/10.1016/S0269-7491(02)00400-1
Cipro CVZ, Bustamante P, Montone RC (2017a) Influence of Delipidation on Hg Analyses in Biological Tissues: A Case Study for an Antarctic Ecosystem. Water Air Soil Pollut 228:. https://doi.org/10.1007/s11270-017-3367-8
Cipro CVZ, Cherel Y, Bocher P, et al (2018) Trace elements in invertebrates and fish from Kerguelen waters, southern Indian Ocean. Polar Biol 41:175-191. https://doi.org/10.1007/s00300-017-2180-6
Cipro CVZ, Cherel Y, Caurant F, et al (2014) Trace elements in tissues of white-chinned petrels (Procellaria aequinoctialis) from Kerguelen waters, Southern Indian Ocean. Polar Biol 37:763-771. https://doi.org/10.1007/s00300-014-1476-z
Cipro CVZ, Montone RC, Bustamante P (2017b) Mercury in the ecosystem of Admiralty Bay, King George Island, Antarctica: Occurrence and trophic distribution. Mar Pollut Bull 114:564-570. https://doi.org/10.1016/j.marpolbul.2016.09.024
Cladis DP, Zhang R, Tan X, et al (2015) Postharvest Correlation between Swordfish (Xiphius gladius) Size and Mercury Concentration in Edible Tissues. J Food Prot 78:396-401. https://doi.org/10.4315/0362-028X.
Clark KE, Stansley W, Niles LJ (2001) Changes in contaminant levels in New Jersey Osprey eggs and prey, 1989 to 1998. Arch Environ Contam Toxicol 40:277-284. https://doi.org/10.1007/s002440010173
Clayden MG, Arsenault LM, Kidd KA, et al (2015) Mercury bioaccumulation and biomagnification in a small Arctic polynya ecosystem. Science of the Total Environment 509-510:206-215. https://doi.org/10.1016/j.scitotenv.2014.07.087
Colbert AA, Scott GI, Fulton MH, et al (1999) Investigation of unusual mortalities of bottlenose dolphins along the mid-Texas coastal bay ecosystem during 1992 (NOAA Techincal Report NMFS 147). Seattle, Washington
Colman JA, Nogueira JI, Pancorbo OC, et al (2015) Mercury in Pacific bluefin tuna (Thunnus orientalis): bioaccumulation and trans-Pacific Ocean migration. Canadian Journal of Fisheries and Aquatic Sciences 72:1015-1023. https://doi.org/10.1139/cjfas-2014-0476
Cooper Z, Bringolf R, Cooper R, et al (2017) Heavy metal bioaccumulation in two passerines with differing migration strategies. Science of the Total Environment 592:25-32. https://doi.org/10.1016/j.scitotenv.2017.03.055
Copat C, Vinceti M, D'Agati MG, et al (2014) Mercury and selenium intake by seafood from the Ionian Sea: A risk evaluation. Ecotoxicol Environ Saf 100:87-92. https://doi.org/10.1016/j.ecoenv.2013.11.009
Correa L, Rea LD, Rebecca B, O'Hara TM (2014) Assessment of mercury and selenium tissular concentrations and total mercury body burden in 6 Steller sea lion pups from the Aleutian Islands. Mar Pollut Bull 82:175-182. https://doi.org/10.1007/s11103-011-9767-z.Plastid
Correia E, Granadeiro JP, Vale C, Catry T (2023) Trace elements in relation to trophic ecology of long-distance migratory shorebirds and seabirds in West Africa. Environmental Pollution 316: 120674
Corsolini S, Ancora S, Bianchi N, et al (2014) Organotropism of persistent organic pollutants and heavy metals in the Greenland shark Somniosus microcephalus in NE Greenland. Marine pollution bulletin 87(1-2): 381-387
Cortes S, Fortt A (2007a) Mercury content in Chilean fish and estimated intake levels. Food Addit Contam 24:955-9. https://doi.org/10.1080/02652030701278362
Cortes S, Fortt A (2007a) Mercury content in Chilean fish and estimated intake levels. Food Addit Contam 24:955-9. https://doi.org/10.1080/02652030701278362
Cortés-Gómez AA, Romero D, Santos J, et al (2021) Inorganic elements in live vs dead nesting olive ridley marine turtles in the Mexican Pacific: Introducing a new statistical methodology in ecotoxicology. Science of the Total Environment 761:. https://doi.org/10.1016/j.scitotenv.2020.143249
Costa BGB, Lacerda LD (2014) Mercury (Hg) in fish consumed by the local population of the Jaguaribe River lower basin, Northeast Brazil. Environmental Science and Pollution Research 21:13335-13341. https://doi.org/10.1007/s11356-014-3297-6
Costa FDN, Korn MGA, Brito GB, et al (2016a) Preliminary results of mercury levels in raw and cooked seafood and their public health impact. Food Chem. https://doi.org/10.1016/j.foodchem.2015.07.081
Costa F, Coelho JP, Baptista J, et al (2020) Mercury accumulation in fish species along the Portuguese coast: Are there potential risks to human health? Marine Pollution Bulletin 150: 110740
Costa F, Mieiro CL, Pereira ME, Coelho JP (2022) Mercury bioaccessibility in fish and seafood: Effect of method cooking and trophic level on consumption risk assessment. Marine Pollution Bulletin 179: 113736
Costa RA, Eeva T, Eira C, et al (2013) Assessing heavy metal pollution using Great Tits (Parus major): Feathers and excrements from nestlings and adults. Environ Monit Assess 185:5339-5344. https://doi.org/10.1007/s10661-012-2949-6
Costa RA, Torres J, Vingada J V, Eira C (2016b) Persistent organic pollutants and inorganic elements in the Balearic shearwater Puf fi nus mauretanicus wintering off Portugal. 108:311-316
Costa V, Lourenço HM, Figueiredo I, et al (2009) Mercury, cadmium and lead in black scabbardfish (Aphanopus carbo Lowe, 1839) from mainland Portugal and the Azores and Madeira archipelagos. Sci Mar 73:77-88. https://doi.org/10.3989/scimar.2009.73s2077
Costantini D, Blévin P, Bustnes JO, et al (2022) Integument carotenoid-based colouration reflects contamination to perfluoroalkyl substances but not mercury in arctic black-legged kittiwakes. Frontiers in Ecology and Evolution 10: 952765
Costantini D, Bustamante P, Brault-Favrou M, Dell’Omo G (2020) Patterns of mercury exposure and relationships with isotopes and markers of oxidative status in chicks of a Mediterranean seabird. Environmental Pollution 260: 114095
Cotin J, García-Tarrasón M, Sanpera C, et al (2011) Sea, freshwater or saltpans? Foraging ecology of terns to assess mercury inputs in a wetland landscape: The Ebro Delta. Estuar Coast Shelf Sci 92:188-194. https://doi.org/10.1016/j.ecss.2010.12.024
Cresson P, Fabri MC, Bouchoucha M, et al (2014) Mercury in organisms from the Northwestern Mediterranean slope: importance of food sources. Science of the total environment 497: 229-238
Cristol DA, Brasso RL, Condon AM, et al (2008) The movement of aquatic mercury through terrestrial food webs. Science (1979) 320:335. https://doi.org/10.1126/science.1154082
Cristol DA, Savoy L, Evers DC et al (2012) Mercury in waterfowl from a contaminated river in Virginia. The Journal of Wildlife Management 76(8): 1617-1624
Cristol DA, Smith FM, Varian-Ramos CW, Watts BD (2011) Mercury levels of Nelson's and saltmarsh sparrows at wintering grounds in Virginia, USA. Ecotoxicology 20:1773-1779. https://doi.org/10.1007/s10646-011-0710-5
Cronin M, Davies IM, Newton A, et al (1998) Trace metal concentrations in deep sea fish from the North Atlantic. Mar Environ Res 45:225-238
Cui B, Zhang Q, Zhang K, et al (2011) Analyzing trophic transfer of heavy metals for food webs in the newly-formed wetlands of the Yellow River Delta, China. Environmental Pollution 159:1297-1306. https://doi.org/10.1016/j.envpol.2011.01.024
Cui J, Wu B, Halbrook RS, Zang S (2013) Age-dependent accumulation of heavy metals in liver, kidney and lung tissues of homing pigeons in Beijing, China. Ecotoxicology 22:1490-1497. https://doi.org/10.1007/s10646-013-1135-0
Cumbee JC, Gaines KF, Mills GL, et al (2008) Clapper rails as indicators of mercury and PCB bioavailability in a Georgia saltmarsh system. Ecotoxicology 17:485-494. https://doi.org/10.1007/s10646-008-0202-4
Cusset F, Reynolds SJ, Carravieri A, et al (2023) A century of mercury: Ecosystem-wide changes drive increasing contamination of a tropical seabird species in the South Atlantic Ocean. Environmental Pollution 323: 121187
Custódio FB, Andrade AMGF, Guidi LR, et al (2020) Total mercury in commercial fishes and estimation of Brazilian dietary exposure to methylmercury. Journal of Trace Elements in Medicine and Biology 62:. https://doi.org/10.1016/j.jtemb.2020.126641
Cyr AP, López JA, Wooller MJ, et al (2019) Ecological drivers of mercury concentrations in fish species in subsistence harvests from Kotzebue Sound, Alaska. Environ Res 177:108622. https://doi.org/10.1016/j.envres.2019.108622
Cyr A, López JA, Rea L, et al (2019) Mercury concentrations in marine species from the Aleutian Islands: Spatial and biological determinants. Science of The Total Environment 664: 761-770
da Cunha Bataglioli I, de Queiroz JV, Vieira JCS, et al (2022) Mercury metalloproteomic profile in muscle tissue of Arapaima gigas from the Brazilian Amazon. Environ Monit Assess 194:. https://doi.org/10.1007/s10661-022-10357-5
da Silva Brabo E, De Oliveira Santos E, Maura De Jesus I, et al (2000) Mercury contamination of fish and exposures of an indigenous community in Para state, Brazil. Environ Res 84:197-203. https://doi.org/10.1006/enrs.2000.4114
da Silva Carneiro C, Teixeira Mársico E, De Oliveira Resende Ribeiro R, Francisco Oliveira De Jesus E (2013) Total mercury bioaccumulation in tissues of carnivorous fish (Micropogonias furnieri and Cynoscion acoupa) and oysters (Crassostrea brasiliana) from sepetiba bay, Brazil. Journal of Aquatic Food Product Technology 22:96-102. https://doi.org/10.1080/10498850.2011.627007
da Silva Júnior FJTM, Ribeiro JDN, da Silva HLA, et al 2022) Study of inorganic elements in different organs and tissues of Amazonian manatee (Trichechus inunguis) from Brazil. Environmental Science and Pollution Research 29(20): 30486-30495
da Silva CA, de Oliveira Santos S, Garcia CAB, et al (2020a) Metals and arsenic in marine fish commercialized in the NE Brazil: Risk to human health. Human and Ecological Risk Assessment 26:695-712. https://doi.org/10.1080/10807039.2018.1529552
da Silva GS, Neto FF, De Assis HCS, et al (2012) Potential risks of natural mercury levels to wild predator fish in an Amazon reservoir. Environmental monitoring and assessment 184(8): 4815-4827
da Silva JM, Alves LM, Laranjeiro MI, Silva A, et al (2020) Mercury levels in commercial mid-trophic level fishes along the Portuguese coast–Relationships with trophic niche and oxidative damage. Ecological Indicators 116: 106500
da Silva LTR, de Oliveira Filho EF, de Holanda Kunst, et al (2017) Heavy metal concentrations in free-living southern caracaras (Caracara plancus) in the northeast region of Brazil. Acta Scientiae Veterinariae 45: 1508
da Silva SF, de Oliveira, Lima M (2020) Mercury in fish marketed in the Amazon triple frontier and health risk assessment. Chemosphere 248: 125989
da Silva SF, Oliveira DC, Pereira JPG, et al (2019) Seasonal variation of mercury in commercial fishes of the Amazon Triple Frontier Western Amazon Basin. Ecological Indicators 106: 105549
da Silva SF, Pereira JPG, Oliveira DC, Lima MDO (2020) Methylmercury in predatory and non-predatory fish species marketed in the Amazon triple frontier.﻿ Bulletin of environmental contamination and toxicology 104(6): 733-737
Dabeka R, McKenzie a D, Forsyth DS, Conacher HBS (2004) Survey of total mercury in some edible fish and shellfish species collected in Canada in 2002. Food Addit Contam 21:434-40. https://doi.org/10.1080/02652030410001670184
Dahmardeh Behrooz R, Mahmoud Ghasempouri S, Mishmast Nehi A, et al (2014) Mercury contamination in five owl species from Iran Chemical Speciation. Bioavailability 26(3): 191-195
Damseaux F, Kiszka JJ, Heithaus MR, et al (2017) Spatial variation in the accumulation of POPs and mercury in bottlenose dolphins of the Lower Florida Keys and the coastal Everglades (South Florida). Environmental Pollution 220:577-587. https://doi.org/10.1016/j.envpol.2016.10.005
Damseaux F, Kiszka JJ, Heithaus MR, et al (2017) Spatial variation in the accumulation of POPs and mercury in bottlenose dolphins of the Lower Florida Keys and the coastal Everglades (South Florida). Environmental Pollution 220:577-587. https://doi.org/10.1016/j.envpol.2016.10.005
Das K, Beans C, Holsbeek L, et al (2003) Marine mammals from northeast Atlantic: relationship between their trophic status as determined by delta13C and delta15N measurements and their trace metal concentrations. Mar Environ Res 56:349-65. https://doi.org/10.1016/S0141-1136(02)00308-2
Das S, Patro SK, Sahu BK (2001) Variation of residual mercury in penaeid prawns from Rushikulya estuary, east coast of India. Indian J Mar Sci 30:33-37
Daso AP, Okonkwo JO, Jansen R, et al (2015) Polybrominated diphenyl ethers (PBDEs) in eggshells of the Southern Ground-Hornbill (Bucorvus leadbeateri) and Wattled Crane (Bugeranus carunculatus) in South Africa. Chemosphere 118:284-292. https://doi.org/10.1016/j.chemosphere.2014.09.063
Dauwe T, Janssens E, Bervoets L, et al (2004) Relationships between metal concentrations in great tit nestlings and their environment and food. Environmental Pollution 131:373-380. https://doi.org/10.1016/j.envpol.2004.03.009
Davenport S (1995) Research into the mercury levels in blue sharks and deepwater dogfish around Tasmania has shown not all sharks have an acceptable mercry level under the proposed Australian Food Standards Code. Australian Fisheries 20-22
Davidson BC, Philpot S, Onyeokoro U, et al (2013) Assessment of the degree of mercury contamination of marine fish around Bonaire. Toxicol Environ Chem 95:1675-1679. https://doi.org/10.1080/02772248.2014.904126
Davis DA, Garamszegi SP, Banack SA, et al (2021) BMAA Methylmercury and mechanisms of neurodegeneration in dolphins: A natural model of toxin exposure. Toxins 13(10): 697
Day RD, Christopher SJ, Becker PR, Whitaker DW (2005) Monitoring mercury in the loggerhead sea turtle, Caretta caretta. Environ Sci Technol 39:437-446. https://doi.org/10.1021/es049628q
Day RD, Keller JM, Harms CA, et al (2010) Comparison of Mercury Burdens in Chronically Debilitated and Healthy Loggerhead Sea Turtles (Caretta Caretta). J Wildl Dis 46:111-117. https://doi.org/10.7589/0090-3558-46.1.111
Day RD, Roseneau DG, Berail S, et al (2012a) Mercury stable isotopes in seabird eggs reflect a gradient from terrestrial geogenic to oceanic mercury reservoirs. Environ Sci Technol 46:5327-5335. https://doi.org/10.1021/es2047156
Day RD, Roseneau DG, Vander Pol SS, et al (2012b) Regional, temporal, and species patterns of mercury in Alaskan seabird eggs: Mercury sources and cycling or food web effects? Environmental Pollution 166:226-232. https://doi.org/10.1016/j.envpol.2012.03.004
Day RD, Segars AL, Arendt MD, et al (2007) Relationship of Blood Mercury Levels to Health Parameters in the Loggerhead Sea Turtle (Caretta caretta). Environ Health Perspect 115:1421-1428. https://doi.org/10.1289/ehp.9918
Day RD, Vander Pol SS, Christopher SJ, et al (2006) Murre Eggs (Uria aalge and Uria lomvia) as indicators of mercury contamination in the Alaskan marine environment. Environ Sci Technol 40:659-665. https://doi.org/10.1021/es051064i
de Carvalho CEV, Di Beneditto APM, Souza CMM, et al (2008) Heavy metal distribution in two cetacean species from Rio de Janeiro State, south-eastern Brazil. Journal of the Marine Biological Association of the United Kingdom 88:1117-1120. https://doi.org/10.1017/S0025315408000325
de Carvalho GGA, Degaspari IAM, Branco V, et al (2014) Assessment of total and organic mercury levels in blue sharks (Prionace glauca) from the south and southeastern Brazilian coast. Biol Trace Elem Res 159:128-34. https://doi.org/10.1007/s12011-014-9995-6
de Castro Rodrigues AP, Carvalheira RG, Gomes V, et al (2018) Acetylcholinesterase Activity in Fish Exposed to Mercury in Guanabara Bay RJ Brazil. Envionmental Pollution 3(4): 91-99
de Castro Rodrigues AP, Maciel PO, Da Silva LCCP, et al (2011) Relationship between mercury concentrations in the blood with that in the muscle of four estuarine tropical fish species, Rio de Janeiro state, Brazil. Bull Environ Contam Toxicol 86:357-362. https://doi.org/10.1007/s00128-011-0228-9
de Farias DSD, Rossi S, da Costa Bomfim A, et al (2022) Bioaccumulation of total mercury copper cadmium silver and selenium in green turtles (Chelonia mydas) stranded along the Potiguar Basin northeastern Brazil. Chemosphere 299: 134331
d Lima DP, Santos C, Silva RDS, et al (2015) Heavy metal contamination in fish and water from Cassiporé River basin State of Amapá Brazil. Acta Amazonica 45(4): 405-414
de Macêdo GR, Tarantino TB, Barbosa IS, et al (2015) Trace elements distribution in hawksbill turtle (Eretmochelys imbricata) and green turtle (Chelonia mydas) tissues on the northern coast of Bahia, Brazil. Mar Pollut Bull 94:284-289. https://doi.org/10.1016/j.marpolbul.2015.02.033
De Matos LS, Silva Correa ASA, Da Silva SAA, et al (2021a) Mercury concentrations in fish and human health assessment in preflood phase of a hydro dam in Teles Pires River, Southern Brazilian Amazon. Elementa 9:. https://doi.org/10.1525/elementa.2021.020
de Medeiros Costa G, Lázaro WL, Sanpera C, et al (2021b) Rhamphotheca as a useful indicator of mercury in seabirds. Science of The Total Environment 754: 141730
De Mora S, Fowler SW, Wyse E, Azemard S (2004) Distribution of heavy metals in marine bivalves, fish and coastal sediments in the Gulf and Gulf of Oman. Mar Pollut Bull 49:410-424. https://doi.org/10.1016/j.marpolbul.2004.02.029
De Moura JF, Emin-Lima R, Hacon SS, et al (2012) Mercury status of the amazon continental shelf: Guiana dolphins (Sotalia guianensis, Van Ben??d??n 1864) as a bioindicator. Bull Environ Contam Toxicol 89:412-418. https://doi.org/10.1007/s00128-012-0663-2
De Moura JF, Emin-Lima R, Hacon SS, et al (2012) Mercury status of the amazon continental shelf: Guiana dolphins (Sotalia guianensis, Van Ben??d??n 1864) as a bioindicator. Bull Environ Contam Toxicol 89:412-418. https://doi.org/10.1007/s00128-012-0663-2
de Oliveira Santos EC, de Jesus IM, Camara VDM, et al (2002) Mercury Exposure in Munduruku Indians from the Community of Sai Cinza State of Pará Brazil. Environmental Research 90(2): 98-103
de Souza Lima AP, Sarkis Müller RC, de Souza Sarkis JE, et al (2000) Mercury Contamination in Fish from Santarém, Pará, Brazil. Environ Res 83:117-122. https://doi.org/10.1006/enrs.2000.4051
de Vargas Marinela Colina, Romer A Romero (1992) Mercury determination by cold vapour atomic absorption spectrometry in several biological indicators from Lake Maracaibo Venezuela. Analyst 1173: 645-647
de Vasconcellos ACS, Hallwass G, Bezerra JG, et al (2021) Health risk assessment of mercury exposure from fish consumption in munduruku indigenous communities in the brazilian amazon. Int J Environ Res Public Health 18:. https://doi.org/10.3390/ijerph18157940
Deem SL, Dierenfeld ES, Sounguet GP, et al (2006) Blood Values in Free-Ranging Nesting Leatherback Sea Turtles (Dermochelys Coriacea) on the Coast of the Republic of Gabon. Journal of Zoo and Wildlife Medicine 37:464-471. https://doi.org/10.1638/05-102.1
Deem S, Norton T, Mitchell M, et al (2009) Comparison of blood values in foraging, nesting, and stranded loggerhead turtles (Caretta caretta) along the coast of Georgia, USA. J Wildl Dis 45:41-56. https://doi.org/10.7589/0090-3558-45.1.41
Degila H W Azon N B Adounkpe J G Chikou A Aïna M P (2020) Mercury content of sarotherodon melanotheron and chrysischthys nigrodigitatus of Lake Nokoue and Porto Novo lagoon in Benin International Journal of Biological and Chemical Sciences 14(6) 2322-2332
Dehn L a., Follmann EH, Rosa C, et al (2006) Stable isotope and trace element status of subsistence-hunted bowhead and beluga whales in Alaska and gray whales in Chukotka. Mar Pollut Bull 52:301-319. https://doi.org/10.1016/j.marpolbul.2005.09.001
Dehn L-A, Sheffield GG, Follmann EH, et al (2005) Trace elements in tissues of phocid seals harvested in the Alaskan and Canadian Arctic: influence of age and feeding ecology. Can J Zool 83:726-746. https://doi.org/10.1139/z05-053
Delbeke K, Joiris C, Decadt G (1984) Mercury contamination of the Belgian avifauna 1970–1981. Environmental Pollution Series B Chemical and Physical 7(3): 205-221
Deng H, Zhang Z, Chang C, Wang Y (2007) Trace metal concentration in Great Tit (Parus major) and Greenfinch (Carduelis sinica) at the Western Mountains of Beijing, China. Environmental Pollution 148:620-626. https://doi.org/10.1016/j.envpol.2006.11.012
Dennis MM, Poppenga R, Conan A, et al (2020) Leatherback sea turtle (Dermochelys coriacea) hatch success and essential and nonessential metals in eggs and embryos from nests in St. Kitts (2015). Mar Pollut Bull 161:. https://doi.org/10.1016/j.marpolbul.2020.111726
Denton GRW, Breck WG (1981) Mercury in tropical marine organisms from North Queensland. Mar Pollut Bull 12:116-121
Desforges JP, Mikkelsen B, Dam M, et al (2021) Mercury and neurochemical biomarkers in multiple brain regions of five Arctic marine mammals. Neurotoxicology 84:136-145. https://doi.org/10.1016/j.neuro.2021.03.006
DesGranges JL, Rodrigue J, Tardif B, Laperle M (1998) Mercury accumulation and biomagnification in ospreys (Pandion haliaetus) in the James Bay and Hudson Bay regions of Quebec. Archives of Environmental Contamination and Toxicology 35(2): 330-341
DeSorbo CR, Burgess NM, Todd CS, Evers DC, et al (2018) IN PRESS Mercury concentrations in bald eagles across an impacted watershed in Maine USA Science of the Total Environment
Desta Z, Borgstrøm R, Rosseland BO, Gebre-Mariam Z (2006) Major difference in mercury concentrations of the African big barb, Barbus intermedius (R.) due to shifts in trophic position. Ecol Freshw Fish 15:532-543. https://doi.org/10.1111/j.1600-0633.2006.00193.x
Dewailly É Ayotte P Pereg D Dery S Dallaire R Fontaine J Côté S (2007) Exposure to environmental contaminants in Nunavik : metals Nunavik Inuit Health Survey 31(2) http://doiorg/101016/0048-9697(83)90064-5
Dewailly É, Ayotte P, Pereg D, et al (2007b) Exposure to environmental contaminants in Nunavik : metals. Nunavik Inuit Health Survey 31:. https://doi.org/10.1016/0048-9697(83)90064-5
Dewailly E, Rouja P, Dallaire R, et al (2008) Balancing the risks and the benefits of local fish consumption in Bermuda. Food Addit Contam Part A Chem Anal Control Expo Risk Assess 25:1328-38. https://doi.org/10.1080/02652030802175285
Dezfouli AB, Salar-Amoli J, Ali-Esfahani T, et al (2018) Evaluating Total Mercury and Methyl Mercury Contents in Canned Tuna Fish of the Persian Gulf
di Bella G, Tardugno R, Cicero N (2018) Investigation of hg content by a rapid analytical technique in mediterranean pelagic fishes. Separations 5:. https://doi.org/10.3390/separations5040051
Di Beneditto APM, Bittar VT, Camargo PB, et al (2012) Mercury and nitrogen isotope in a marine species from a tropical coastal food web. Arch Environ Contam Toxicol 62:264-271. https://doi.org/10.1007/s00244-011-9701-z
Di Beneditto APM, Pestana IA, da Costa ID, et al (2022) Mercury in tuna from the western equatorial Atlantic Ocean and health risk assessment. J Threat Taxa 14:22337-22340. https://doi.org/10.11609/jott.2022.14.12.22207-22354
Di Marzio A, Gómez-Ramírez P, Barbar F, et al (2018) Mercury in the feathers of bird scavengers from two areas of patagonia (Argentina) under the influence of different anthropogenic activities: A preliminary study. Environmental Science and Pollution Research 25:13906-13915. https://doi.org/10.1007/s11356-018-1333-7
Diaz-Jaramillo et al. (2013) Seasonal Hg concentrations and N and C values of benthic macroinvertebrates from historically polluted estuary. Science of the Total Environment
Dibbern M, Elmeros M, Dietz R, Søndergaard J, et al (2021) Mercury exposure and risk assessment for Eurasian otters (Lutra lutra) in Denmark. Chemosphere 272: 129608
Dietz R, Riget F, Hobson K a, et al (2004) Regional and inter annual patterns of heavy metals, organochlorines and stable isotopes in narwhals (Monodon monoceros) from West Greenland. Sci Total Environ 331:83-105. https://doi.org/10.1016/j.scitotenv.2004.03.041
Dietz R, Riget F, Born EW, et al (2006) Trends in mercury in hair of Greenlandic polar bears (Ursus maritimus) during 1892-2001. Environ Sci Technol 40:1120-1125
Dietz R, Riget F, Johansen P (1996) Lead, cadmium, mercury and selenium in Greenland marine animals. Science of the Total Environment 186:67-93
Dietz R, Riget F, Born EW, et al (2006) Trends in mercury in hair of Greenlandic polar bears (Ursus maritimus) during 1892-2001. Environ Sci Technol 40:1120-1125
Diringer et al. (2015) River transport of mercury from artisanal and small-scale gold mining and risks for dietary mercury exposure in Madre de Dios, Peru. Environ Sci Process Impacts
Dirtu AC, Malarvannan G, Das K, et al (2016) Contrasted accumulation patterns of persistent organic pollutants and mercury in sympatric tropical dolphins from the south-western Indian Ocean. Environ Res 146:263-273. https://doi.org/10.1016/j.envres.2016.01.006
Dittmann T, Becker PH, Bakker J, et al (2012) Large-scale spatial pollution patterns around the North Sea indicated by coastal bird eggs within an EcoQO programme. Environmental Science and Pollution Research 19:4060-4072. https://doi.org/10.1007/s11356-012-1070-2
Divoll et al (2011) Bioaccumulation of methylmercury in shark from Florida and Belize: An internal comparison on marine apex predators Poster session- The 10th International Conference on Mercury as a Global Pollutant Halifax Nova Scotia
Djedjibegovic J, Larssen T, Skrbo A, et al (2012) Contents of cadmium, copper, mercury and lead in fish from the Neretva river (Bosnia and Herzegovina) determined by inductively coupled plasma mass spectrometry (ICP-MS). Food Chem 131:469-476. https://doi.org/10.1016/j.foodchem.2011.09.009
Djermanovic M, Baralic I, Pejic S (2020) Total Mercury Levels in Commercial Fish in Market of the Republic of Srpska, Bosnia and Herzegovina. Biol Trace Elem Res 194:545-551. https://doi.org/10.1007/s12011-019-01805-4
do Amaral Kehrig H, Maim O (1999) Methylmercury in fish as a tool for understanding the Amazon mercury contamination. Applied Organometallic Chemistry 13: 689-696
do Amaral Kehrig H, Malm O Akagi H, Guimaraes JR, Torres JPM (1998) Methylmercury in fish and hair samples from the Balbina Reservoir Brazilian Amazon. Environmental Research 77(2): 84-90
Dodino S, Riccialdelli L, Polito MJ, Pütz K, et al (2022) Mercury exposure driven by geographic and trophic factors in Magellanic penguins from Tierra del Fuego. Marine Pollution Bulletin 174: 113184
Dolan KJ, Ciesielski TM, Lierhagen S, et al (2017) Trace element concentrations in feathers and blood of Northern goshawk (Accipiter gentilis) nestlings from Norway and Spain. Ecotoxicology and environmental safety 144: 564-571
Domi N, Bouquegneau JM, Das K (2005) Feeding ecology of five commercial shark species of the Celtic Sea through stable isotope and trace metal analysis. Mar Environ Res 60:551-69. https://doi.org/10.1016/j.marenvres.2005.03.001
Domingo JL, Bocio A, Falcó G, Llobet JM (2007) Benefits and risks of fish consumption Part I. A quantitative analysis of the intake of omega-3 fatty acids and chemical contaminants. Toxicology 230:219-26. https://doi.org/10.1016/j.tox.2006.11.054
Dominguez LA, Montevecchi W, Burgess NM, et al (2003) Reproductive success environmental contaminants and trophic status of nesting Bald Eagles in eastern Newfoundland Canada. Journal of Raptor Research 37(3): 209-218
Donadt C, Cooke CA, Graydon JA, Poesch MS (2020) Mercury bioaccumulation in stream fish from an agriculturally-dominated watershed. Chemosphere 128059
Donaldson GM, Braune BM, Gaston AJ, Noble DG (1997) Organochlorine and heavy metal residues in breast muscle of known-age thick-milled murres (Uria lomvia) from the Canadian Arctic. Archives of Environmental Contamination and Toxicology 33(4): 430-435
Donkor AK, Bonzongo JC, Nartey VK, Adotey DK (2006) Mercury in different environmental compartments of the Pra River Basin Ghana. Science of the Total Environment, 368(1): 164-176
Dorea JG, Barbosa AC, Ferrari Í´, De Souza JR (2003) Mercury in hair and in fish consumed by Riparian women of the Rio Negro, Amazon, Brazil. Int J Environ Health Res 13:239-248. https://doi.org/10.1080/0960312031000122398
Dorea JG, Barbosa AC, Ferrari I SJ (2006) Fish mercury bioaccumulation as a function of feeding behavior and hydrological cycles of the Rio Negro, Amazon. Comparative Biochemistry and Physiology Part C: Toxicology & Pharmacology 275-283
Dórea JG, Barbosa AC, Souzade J, et al (2004) Piranhas (Serrasalmus spp.) as markers of mercury bioaccumulation in Amazonian ecosystems. Ecotoxicol Environ Saf 59:57-63. https://doi.org/10.1016/j.ecoenv.2003.07.012
Dos Santos IR, Silva-Filho EV, Schaefer C, et al (2006) Baseline mercury and zinc concentrations in terrestrial and coastal organisms of Admiralty Bay, Antarctica. Environmental Pollution 140:304-311. https://doi.org/10.1016/j.envpol.2005.07.007
Dos Santos LDSN, Müller RCS, Sarkis JEDS, et al (2000) Evaluation of total mercury concentrations in fish consumed in the municipality of Itaituba, Tapajos River Basin, Para, Brazil. Science of the Total Environment 261:1-8. https://doi.org/10.1016/S0048-9697(00)00590-8
Drescher O, Dewailly E, Sandy L, Forde M (2014) Mercury Levels in Barbadian Fisher Folk and Commonly Caught Fish Species. Human and Ecological Risk Assessment: An International Journal 20:995-1007. https://doi.org/10.1080/10807039.2013.798146
Dsikowitzky L, Mengesha M, Dadebo E, et al (2013) Assessment of heavy metals in water samples and tissues of edible fish species from Awassa and Koka Rift Valley Lakes, Ethiopia. Environ Monit Assess 185:3117-3131. https://doi.org/10.1007/s10661-012-2777-8
du Preez M, Govender D, Kylin H, Bouwman H (2018) Metallic elements in Nile Crocodile eggs from the Kruger National Park, South Africa. Ecotoxicol Environ Saf 148:930-941. https://doi.org/10.1016/j.ecoenv.2017.11.032
du Preez M, Nel R, Bouwman H (2018) First report of metallic elements in loggerhead and leatherback turtle eggs from the Indian Ocean. Chemosphere 197: 716-728
Dunlop JN, Mcneill S (2017) Local movements, foraging patterns, and heavy metals exposure in Caspian Terns (Hydroprogne caspia) breeding on penguin island, Western Australia. Mar Ornithol 120:115-120
Durante CA, Moura Reis BM, Azevedo A, et al (2020) Trace elements in trophic webs from South Atlantic: The use of cetaceans as sentinels. Mar Pollut Bull 150:. https://doi.org/10.1016/j.marpolbul.2019.110674
Durmus A (2018) The mercury (Hg) concentrations in feathers of wild birds. Appl Ecol Environ Res 16:2973-2981. https://doi.org/10.15666/aeer/1603_29732981
Dutton J, Venuti VM (2019) Comparison of Maternal and Embryonic Trace Element Concentrations in Common Thresher Shark (Alopias vulpinus) Muscle Tissue. Bull Environ Contam Toxicol 103:380-384. https://doi.org/10.1007/s00128-019-02667-1
Dvorak P, Roy K ,Andreji J, Liskova ZD, Mraz J (2020) Vulnerability assessment of wild fish population to heavy metals in military training area: Synthesis of a framework with example from Czech Republic. Ecological Indicators 110: 105920
Dwumah-Ankoana S (2008) Studies on Levels of Mercury Cadmium and Zinc in Fish and Sediments from River Offin in Ghana Kwame Nkrumah University of Science and Technology Kumasi Ghana (Doctoral dissertation)
Dykstra CR, Route WT, Meyer MW, Rasmussen PW (2010) Contaminant concentrations in bald eagles nesting on Lake Superior the upper Mississippi River and the St Croix River. Journal of Great Lakes Research 36(3): 561-569
Eagles-smith C, Ackerman J, Eagles-smith CA (2009) Rapid Changes in Small Fish Mercury Concentrations in Estuarine Wetlands : Implications for Wildlife Risk and Monitoring Programs Rapid Changes in Small Fish Mercury Concentrations in Estuarine Wetlands : Implications for Wildlife Risk and Monitoring Prog. Environ Sci Technol 43:8658-8664. https://doi.org/10.1021/es901400c
Eagles-Smith CA, Ackerman JT, Adelsbach TL, et al (2008) Mercury correlations among six tissues for four waterbird species breeding in San Francisco Bay, California, USA. Environ Toxicol Chem 27:2136-2153. https://doi.org/10.1897/08-038.1
Eagles-Smith C a, Ackerman JT, De La Cruz SEW, Takekawa JY (2009) Mercury bioaccumulation and risk to three waterbird foraging guilds is influenced by foraging ecology and breeding stage. Environmental Pollution 157:1993-2002. https://doi.org/10.1016/j.envpol.2009.03.030
Eagles-Smith CA, Ackerman JT, Willacker JJ, et al (2016) Spatial and temporal patterns of mercury concentrations in freshwater fish across the Western United States and Canada. Science of the Total Environment 568:1171-1184. https://doi.org/10.1016/j.scitotenv.2016.03.229
Ebrahimi M, Taherianfard M (2010) Concentration of four heavy metals (cadmium, lead, mercury, and arsenic) in organs of two cyprinid fish (Cyprinus carpio and Capoeta sp.) from the Kor River (Iran). Environ Monit Assess 168:575-585. https://doi.org/10.1007/s10661-009-1135-y
Eckbo N, Le Bohec C, Planas-Bielsa V, Warner NA, et al (2019) Individual variability in contaminants and physiological status in a resident Arctic seabird species. Environmental Pollution 249: 191-199
Edmonds ST, Evers DC, Cristol DA, et al (2010) Geographic and Seasonal Variation in Mercury Exposure of the Declining Rusty Blackbird. Condor 112:789-799. https://doi.org/10.1525/cond.2010.100145
Effah E, Aheto DW, Acheampong E, et al (2021) Human health risk assessment from heavy metals in three dominant fish species of the Ankobra river, Ghana. Toxicol Rep 8:1081-1086. https://doi.org/10.1016/j.toxrep.2021.05.010
Ehnert-Russo SL, Gelsleichter J (2020) Mercury Accumulation and Effects in the Brain of the Atlantic Sharpnose Shark (Rhizoprionodon terraenovae). Arch Environ Contam Toxicol 78:267-283. https://doi.org/10.1007/s00244-019-00691-0
Ehsanpour M, Afkhami M, Khoshnood R, Reich KJ (2014) Determination and maternal transfer of heavy metals (Cd, Cu, Zn, Pb and Hg) in the Hawksbill sea turtle (Eretmochelys imbricata) from a nesting colony of Qeshm Island, Iran. Bull Environ Contam Toxicol 92:667-673. https://doi.org/10.1007/s00128-014-1244-3
El Hanafi K, Pedrero Z, Ouerdane L, Marchán Moreno C, et al (2022) First time identification of selenoneine in seabirds and its potential role in mercury detoxification. Environmental science technology 56(5): 3288-3298
El Mahmoud-Hamed MS, Montesdeoca-Esponda S, Santana-Del Pino A, et al (2019) Distribution and health risk assessment of cadmium, lead, and mercury in freshwater fish from the right bank of Senegal River in Mauritania. Environ Monit Assess 191:. https://doi.org/10.1007/s10661-019-7627-5
Elawady E, El Bayomi R (2019) Risk Assessment of some Heavy Metals from Claris gariepinus (African catfish) Consumed in Sharkia Governorate, Egypt. Zagazig Vet J 47:193-202. https://doi.org/10.21608/zvjz.2019.10727.1031
El-Bouhy ZM, Reda RM, Mahboub HH, Gomaa FN (2021) Bioremediation effect of pomegranate peel on subchronic mercury immunotoxicity on African catfish (Clarias gariepinus). Environmental Science and Pollution Research 28:2219-2235. https://doi.org/10.1007/s11356-020-10599-1/Published
Elliott JE (2005) Trace metals, stable isotope ratios, and trophic relations in seabirds from the North Pacific Ocean. Environ Toxicol Chem 24:3099-3105. https://doi.org/10.1897/04-474R.1
Elliott JE, Kirk DA, Elliott KH, et al (2015) Mercury in Forage Fish from Mexico and Central America: Implications for Fish-Eating Birds. Arch Environ Contam Toxicol 69:375-389. https://doi.org/10.1007/s00244-015-0188-x
Elliott JE, Machmer MM, Wilson LK, Henny CJ (2000) Contaminants in Ospreys from the Pacific Northwest : II . Organochlorine pesticides , polychlorinated biphenyls , and mercury , 1991 - 1997. Archives of Environmental Contamination and Toxicolgoy 38:93-106
Elliott KH, Elliott JE (2016) Origin of sulfur in diet drives spatial and temporal mercury trends in seabird eggs from Pacific Canada 1968–2015. Environmental science technology 50(24) 13380-13386
Elorriaga-Verplancken F, Aurioles-Gamboa D (2008) Trace metal concentrations in the hair of Zalophus californianus pups and their relation to feeding habits. Biol Trace Elem Res 126:148-64. https://doi.org/10.1007/s12011-008-8186-8
Elvince R, Inoue T, Tsushima K, et al (2008) Assessment of Mercury Contamination in the Kahayan River, Central Kalimantan, Indonesia. J Water Environ Technol 6:
Endo T, Hisamichi Y, Kimura O, et al (2008) Contamination levels of mercury and cadmium in melon-headed whales (Peponocephala electra) from a mass stranding on the Japanese coast. Sci Total Environ 401:73-80. https://doi.org/10.1016/j.scitotenv.2008.04.006
Endo T, Hisamichi Y, Kimura O, et al (2010) Stable isotope ratios of carbon and nitrogen and mercury concentrations in 13 toothed whale species taken from the western Pacific Ocean off Japan. Environ Sci Technol 44:2675-81. https://doi.org/10.1021/es903534r
Endo T, Hisamichi Y, Kimura O, et al (2009) Contamination levels of mercury in the muscle of female and male spiny dogfishes (Squalus acanthias) caught off the coast of Japan. Chemosphere 77:1333-7. https://doi.org/10.1016/j.chemosphere.2009.09.041
Endo T, Hisamichi Y, Kimura O, Ogasawara H, et al (2013) Levels of mercury in muscle and liver of star-spotted dogfish (Mustelus manazo) from the northern region of Japan: a comparison with spiny dogfish (Squalus acanthias). Archives of environmental contamination and toxicology 64(3): 467-474
Endo T, Hotta Y, Haraguchi K, Sakata M (2003a) Mercury contamination in the red meat of whales and dolphins marketed for human consumption in Japan. Environ Sci Technol 37:2681-2685. https://doi.org/10.1021/es034055n
Endo T, Hotta Y, Hisamichi Y, et al (2012) Stable isotope ratios and mercury levels in red meat products from baleen whales sold in Japanese markets. Ecotoxicol Environ Saf 79:35-41. https://doi.org/10.1016/j.ecoenv.2012.01.020
Endo T, Kimura O, Fujii Y, Haraguchi K (2016) Relationship between mercury, organochlorine compounds and stable isotope ratios of carbon and nitrogen in yellowfin tuna (Thunnus albacares) taken from different regions of the Pacific and Indian Oceans. Ecol Indic 69:340-347. https://doi.org/10.1016/j.ecolind.2016.04.021
Endo T, Kimura O, Hisamichi Y, et al (2007a) Age-dependent accumulation of heavy metals in a pod of killer whales (Orcinus orca) stranded in the northern area of Japan. Chemosphere 67:51-9. https://doi.org/10.1016/j.chemosphere.2006.09.086
Endo T, Kimura O, Ogasawara H, et al (2015b) Mercury, cadmium, zinc and copper concentrations and stable isotope ratios of carbon and nitrogen in tiger sharks (Galeocerdo cuvier) culled off Ishigaki Island, Japan. Ecol Indic 55:86-93. https://doi.org/10.1016/j.ecolind.2015.03.008
Endo T, Kimura O, Terasaki M, Kobayashi M (2021) Body Length, Stable Carbon, and Nitrogen Isotope Ratios and Mercury Levels in Common Minke Whales Stranded Along the Coast of Hokkaido, Japan. Aquat Mamm 47:86-95. https://doi.org/10.1578/AM.47.1.2021.86
Erasmus JH, Smit NJ, Gerber R, et al (2022) Total mercury concentrations in sharks, skates and rays along the South African coast. Mar Pollut Bull 184:. https://doi.org/10.1016/j.marpolbul.2022.114142
Escobar-Sánchez O, Galván-Magaña F, Rosíles-Martínez R (2010) Mercury and selenium bioaccumulation in the smooth hammerhead shark, Sphyrna zygaena linnaeus, from the Mexican Pacific Ocean. Bull Environ Contam Toxicol 84:488-491. https://doi.org/10.1007/s00128-010-9966-3
Escobar-Sánchez O, Galván-Magaña F, Rosíles-Martínez R (2011) Biomagnification of mercury and selenium in blue shark Prionace glauca from the Pacific Ocean off Mexico. Biol Trace Elem Res 144:550-9. https://doi.org/10.1007/s12011-011-9040-y
Escobar-Sánchez O, Ruelas-Inzunza J, Moreno-Sánchez XG, et al (2015) Mercury Concentrations in Pacific Angel Sharks (Squatina californica) and Prey Fishes from Southern Gulf of California, Mexico. Bull Environ Contam Toxicol. https://doi.org/10.1007/s00128-015-1708-0
Esparza I, Elliott KH, Choy ES, Braune BM, et al (2022) Mercury legacy and emerging POPs and endocrine-behavioural linkages: Implications of Arctic change in a diving seabird. Environmental Research 212: 113190
Espín S, Martínez-López E, Gómez-Ramírez P, et al (2012) Razorbills (Alca torda) as bioindicators of mercury pollution in the southwestern Mediterranean. Mar Pollut Bull 64:2461-2470. https://doi.org/10.1016/j.marpolbul.2012.07.045
Espín S Martínez-López E, Jiménez P, María-Mojica P, García-Fernández A J (2014) Effects of heavy metals on biomarkers for oxidative stress in Griffon vulture (Gyps fulvus). Environmental research 129: 59-68
Esposito M, Capozzo D, Sansone D, Lucifora G, et al (2020) Mercury and cadmium in striped dolphins (Stenella coeruleoalba) stranded along the Southern Tyrrhenian and Western Ionian coasts. Mediterranean Marine Science 21(3): 519-526
Esposito M, De Roma A, La Nucara R, Picazio G, Gallo P (2018) Total mercury content in commercial swordfish (Xiphias gladius) from different FAO fishing areas. Chemosphere 197: 14-19
Esposito M, De Roma A, Sansone D, et al (2020) Non-essential toxic element (Cd, As, Hg and Pb) levels in muscle, liver and kidney of loggerhead sea turtles (Caretta caretta) stranded along the southwestern coasts of Tyrrhenian sea. Comparative Biochemistry and Physiology Part - C: Toxicology and Pharmacology 231:. https://doi.org/10.1016/j.cbpc.2020.108725
Evans MS, Muir DCG, Keating J, Wang X (2015) Anadromous char as an alternate food choice to marine animals: A synthesis of Hg concentrations, population features and other influencing factors. Science of the Total Environment 509-510:175-194. https://doi.org/10.1016/j.scitotenv.2014.10.074
Evers DC, Burgess NM, Champoux L, Hoskins B, et al (2005) Patterns and interpretation of mercury exposure in freshwater avian communities in northeastern North America. Ecotoxicology 14(1-2): 193-221
Evers DC, Graham RT, Perkins P, et al (2009) Mercury concentrations in the goliath grouper of Belize: an anthropogenic stressor of concern. Endanger Species Res. https://doi.org/10.3354/esr00158
Evers DC, Kaplan JD, Meyer MW, et al (1998) Geographic trend in mercury measured in Common Loon feathers and blood. Environ Toxicol Chem 17:173-183. https://doi.org/10.1897/1551-5028(1998)017<0173:GTIMMI>2.3.CO;2
Evers DC, Savoy LJ, DeSorbo CR, et al (2008) Adverse effects from environmental mercury loads on breeding Common Loons. Ecotoxicology 17:69-81. https://doi.org/10.1007/s10646-007-0168-7
Evers DC, Schmutz JA, Basu N, et al (2014) Historic and contemporary mercury exposure and potential risk to Yellow-billed Loons (Gavia adamsii) breeding in Alaska and Canada. Waterbirds 37:147-159. https://doi.org/http://dx.doi.org/10.1675/063.037.sp117
Evers DC, Taylor KM, Major A, Taylor RJ, et al (2003) Common loon eggs as indicators of methylmercury availability in North America. Ecotoxicology 12(1-4) 69-81
Ewald JD, Kirk JL, Li M, Sunderland EM (2019) Organ-specific differences in mercury speciation and accumulation across ringed seal (Phoca hispida) life stages. Science of the Total Environment 650:2013-2020. https://doi.org/10.1016/j.scitotenv.2018.09.299
Fabris G, Turoczy NJ, Stagnitti F (2006) Trace metal concentrations in edible tissue of snapper, flathead, lobster, and abalone from coastal waters of Victoria, Australia. Ecotoxicol Environ Saf 63:286-92. https://doi.org/10.1016/j.ecoenv.2004.11.006
Faial K, Deus R, Deus S, et al (2015) Mercury levels assessment in hair of riverside inhabitants of the Tapaj??s River, Par?? State, Amazon, Brazil: Fish consumption as a possible route of exposure. Journal of Trace Elements in Medicine and Biology 30:66-76. https://doi.org/10.1016/j.jtemb.2014.10.009
Falandysz J, Ichihashi H, Szymczyk K, Yamasaki S, et al (2001) Metallic elements and metal poisoning among white-tailed sea eagles from the Baltic South Coast. Marine Pollution Bulletin 42(11): 1190-1193
Fang G C Nam D H Basu N (2011) Mercury and selenium content of Taiwanese seafood Food Additives and Contaminants: Part B 4(3) 212-217
Fang J, Wang KX, Tang JL, et al (2004) Copper, lead, zinc, cadmium, mercury, and arsenic in marine products of commerce from Zhejiang coastal area, China, May 1998. Bull Environ Contam Toxicol 73:583-590. https://doi.org/10.1007/s00128-004-0468-z
Fant ML, Nyman M, Helle E, Rudbäck E (2001) Mercury, cadmium, lead and selenium in ringed seals (Phoca hispida) from the Baltic Sea and from Svalbard. Environmental Pollution 111:493-501
Farias RA, Hacon S, Campos RC, Argento R (2005) Mercury contamination in farmed fish setup on former garimpo mining areas in the Northern Mato Grosso State, Amazonian region, Brazil. Science of the Total Environment 348:128-134. https://doi.org/10.1016/j.scitotenv.2004.12.038
Farsani MN, Haghparast RJ, Naserabad SS, et al (2019) Seasonal heavy metal monitoring of water, sediment and common carp (Cyprinus carpio) in Aras Dam Lake of Iran. International Journal of Aquatic Biology 7:123-131. https://doi.org/10.22034/ijab.v7i3.597
Febrer-Serra M, Renga E, Fernández G, et al (2020) First report of heavy metal presence in muscular tissue of loggerhead turtles Caretta caretta (Linnaeus, 1758) from the Balearic Sea (Balearic Islands, Spain). Environmental Science and Pollution Research 27:39651-39656. https://doi.org/10.1007/s11356-020-10464-1/Published
Felix CSA, Pereira Junior JB, da Silva Junior JB, et al (2022) Determination and human health risk assessment of mercury in fish samples. Talanta 247:. https://doi.org/10.1016/j.talanta.2022.123557
Feng W, Wang Z, Xu H, et al (2020) Trace metal concentrations in commercial fish, crabs, and bivalves from three lagoons in the South China Sea and implications for human health. Environmental Science and Pollution Research 27:16393-16403. https://doi.org/10.1007/s11356-019-06712-8
Fenstad AA, Bustnes JO, Lierhagen S, Gabrielsen KM, et al (2017) Blood and feather concentrations of toxic elements in a Baltic and an Arctic seabird population. Marine pollution bulletin 114(2): 1152-1158
Fernández-Robledo A, Lares ML, Schramm-Urrutia Y (2022) Trace metal concentrations in California sea lions from rookeries exposed to different levels of coastal urbanization in Baja California Mexico. Marine Pollution Bulletin 184: 114163
Ferreira AG, Faria VV, Carvalho CEV de, et al (2004) Total mercury in the Night Shark , Carcharhinus signatus in the Western Equatorial Atlantic Ocean. Brazilian Archives of Biology and Technology 47:629-634
Ferreira M, Monteiro SS, Torres J, et al (2016) Biological variables and health status affecting inorganic element concentrations in harbour porpoises (Phocoena phocoena) from Portugal (western Iberian Peninsula). Environmental Pollution 210:293-302. https://doi.org/10.1016/j.envpol.2016.01.027
Ferriss BE, Essington TE, Kidd K (2011) Regional patterns in mercury and selenium concentrations of yellowfin tuna ( Thunnus albacares ) and bigeye tuna ( Thunnus obesus ) in the Pacific Ocean. Canadian Journal of Fisheries and Aquatic Sciences 68:2046-2056. https://doi.org/10.1139/f2011-120
Fevold BM, Meyer MW, Rasmussen PW, Temple SA (2003) Bioaccumulation patterns and temporal trends of mercury exposure in Wisconsin common loons. Ecotoxicology 12:83-93
Fielding R, Evans DW (2014) Mercury in Caribbean dolphins (Stenella longirostris and Stenella frontalis) caught for human consumption off St. Vincent, West Indies. Mar Pollut Bull. https://doi.org/10.1016/j.marpolbul.2014.10.040
Finger A, Lavers JL, Dann P, et al (2017) Metals and metalloids in Little Penguin (Eudyptula minor) prey, blood and faeces. Environmental Pollution 223:567-574. https://doi.org/10.1016/j.envpol.2017.01.059
Finger A, Lavers JL, Dann P, et al (2015) The Little Penguin ( Eudyptula minor ) as an indicator of coastal trace metal pollution. Environmental Pollution 205:365-377. https://doi.org/10.1016/j.envpol.2015.06.022
Finger A, Lavers JL, Orbell JD, et al (2016) Seasonal variation and annual trends of metals and metalloids in the blood of the Little Penguin (Eudyptula minor). Mar Pollut Bull 110:261-273. https://doi.org/10.1016/j.marpolbul.2016.06.055
Finkelstein M, Grasman K, Croll D, et al (2007) Contaminant associated alteration of immune function in black-footed albatross, a North Pacific predator. Environ Toxicol Chem 26:1896-1903
Finkelstein M, Keitt BS, Croll DA, et al (2006) Albatross species demonstrate regional differences in North Pacific marine contamination. Ecological Applications 16:678-686
Fleishman AB, Orben RA, Kokubun N, Will A, et al (2019) Wintering in the western subarctic Pacific increases mercury contamination of red-legged kittiwakes. Environmental Science Technology 53(22) 13398-13407
Fleishman AB, Orben RA, Kokubun N, Will A, et al (2019) Wintering in the western subarctic Pacific increases mercury contamination of red-legged kittiwakes. Environmental Science Technology 53(22) 13398-13407
Fonseca FRD, Malm O, Waldemarin HF (2005) Mercury levels in tissues of giant otters (Pteronura brasiliensis) from the Rio Negro Pantanal Brazil. Environmental Research 98(3) 368-371
Fontaine M, Carravieri A, Simon-Bouhet B, Bustamante P, et al (2014) Ecological tracers and at-sea observations document the foraging ecology of southern long-finned pilot whales (Globicephala melas edwardii) in Kerguelen waters. Marine Biology 162(1) 207–219 http://doiorg/101007/s00227-014-2587-3
Formigaro C, Karamanlidis AA, Dendrinos P, Marsili L, et al (2017) Trace element concentrations in the Mediterranean monk seal (Monachus monachus) in the eastern Mediterranean Sea. Science of The Total Environment, 576: 528-537
Fort J, Robertson GJ, Grémillet D, Traisnel G, et al (2014) Spatial ecotoxicology: migratory Arctic seabirds are exposed to mercury contamination while overwintering in the northwest Atlantic. Environmental science technology 48(19) 11560-11567
Fournier AM, Welsh KJ, Polito M, Emslie SD, et al (2016) Levels of Mercury in Feathers of Clapper Rails (Rallus crepitans) over 45 Years in Coastal Salt Marshes of New Hanover County North Carolina. Bulletin of environmental contamination and toxicology 97(4) 469-473
Franceschini MD, Evers DC, Kenow KP, et al (2017) Mercury correlates with altered corticosterone but not testosterone or estradiol concentrations in common loons. Ecotoxicol Environ Saf 142:348-354. https://doi.org/10.1016/j.ecoenv.2017.04.030
Franco-Fuentes E, Moity N, Ramírez-González J, et al (2023) Mercury in fish tissues from the Galapagos marine reserve: Toxic risk and health implications. Journal of Food Composition and Analysis 115:. https://doi.org/10.1016/j.jfca.2022.104969
Franson JC, Hollmén TE, Flint PL, et al (2004) Contaminants in molting long-tailed ducks and nesting common eiders in the Beaufort Sea. Mar Pollut Bull 48:504-513. https://doi.org/10.1016/j.marpolbul.2003.08.027
Franson JC, Hollmen T, Poppenga RH, Hario M, et al (2000) Selected trace elements and organochlorines: some findings in blood and eggs of nesting common eiders (Somateria mollissima) from Finland. Environmental Toxicology and Chemistry 19(5) 1340-1347
Franson JC, Schmultz JA, Creekmore LH, Fowler AC (1999) Concentrations of selenium, mercury, and lead in blood of emperor geese in western alaska. Environ Toxicol Chem 18:965-969
Frantzen S, Maage A, Duinker A, et al (2015) A baseline study of metals in herring (Clupea harengus) from the Norwegian Sea, with focus on mercury, cadmium, arsenic and lead. Chemosphere 127:164-170. https://doi.org/10.1016/j.chemosphere.2015.01.037
French JB, Nisbet ICT, Schwabl H (2001) Maternal steroids and contaminants in common tern eggs: A mechanism of endocrine disruption? Comparative Biochemistry and Physiology - C Pharmacology Toxicology and Endocrinology 128:91-98. https://doi.org/10.1016/S1532-0456(00)00181-2
Fréry N, Maury-Brachet R, Maillot E, et al (2001) Gold-mining activities and mercury contamination of native Amerindian communities in French Guiana: Key role of fish in dietary uptake. Environ Health Perspect 109:449-456. https://doi.org/10.1289/ehp.01109449
Frias JE, Gil MN, Esteves JL, et al (2012) Mercury levels in feathers of Magellanic penguins.pdf. 64:1265-1269
Frías-Espericueta MG, Ruelas-Inzunza J, Benítez-Lizárraga R, et al (2019) Risk assessment of mercury in sharks (Rhizoprionodon longurio) caught in the coastal zone of Northwest Mexico. Journal fur Verbraucherschutz und Lebensmittelsicherheit 14:349-354. https://doi.org/10.1007/s00003-019-01232-6
Frodello JP, Roméo M, Viale D (2000) Distribution of mercury in the organs and tissues of five toothed-whale species of the Mediterranean. Environmental Pollution 108:447-52
Frodello JP, Viale D, Marchand B (2002) Metal levels in a cuvier's beaked whale (Ziphius cavirostris) found stranded on a Mediterranean coast, Corsica. Bull Environ Contam Toxicol 69:662-666. https://doi.org/10.1007/s00128-002-0112-8
Fu J, Wang Q, Wang H, et al (2014) Monitoring of non-destructive sampling strategies to assess the exposure of avian species in Jiangsu Province, China to heavy metals. Environmental Science and Pollution Research 21:2898-2906. https://doi.org/10.1007/s11356-013-2242-4
Fu J, Wang Y, Zhou Q, Jiang G (2010) Trophic transfer of mercury and methylmercury in an aquatic ecosystem impacted by municipal sewage effluents in Beijing, China. Journal of Environmental Sciences 22:1189-1194. https://doi.org/10.1016/S1001-0742(09)60237-0
Fuentes-Gandara F, Herrera-Herrera C, Pinedo-Hernández J, et al (2018) Assessment of human health risk associated with methylmercury in the imported fish marketed in the Caribbean. Environ Res 165:324-329. https://doi.org/10.1016/j.envres.2018.05.001
Furness RW, Muirhead SJ, Woodburn M (1986) Using bird feathers to measure mercury in the environment: Relationships between mercury content and moult. Mar Pollut Bull 17:27-30. https://doi.org/10.1016/0025-326X(86)90801-5
Furtado R Granadeiro J P Gatt M C Rounds R Horikoshi K Paiva V H Catry P (2021) Monitoring of mercury in the mesopelagic domain of the Pacific and Atlantic oceans using body feathers of Bulwer's petrel as a bioindicator Science of The Total Environment 775 145796
Furtado R, Pereira ME, Granadeiro JP, Catry P (2019) Body feather mercury and arsenic concentrations in five species of seabirds from the Falkland Islands. Marine Pollution Bulletin 149: 110574
Gaden A, Ferguson SH, Harwood L, et al (2009) Mercury trends in ringed seals (Phoca hispida) from the western Canadian Arctic since 1973: associations with length of ice-free season. Environ Sci Technol 43:3646-51
Gajdosechova Z, Brownlow A, Cottin NT, et al (2016) Possible link between Hg and Cd accumulation in the brain of long-finned pilot whales (Globicephala melas). Science of the Total Environment 545-546:407-413. https://doi.org/10.1016/j.scitotenv.2015.12.082
Gammons CH, Slotton DG, Gerbrandt B, et al (2005) Mercury concentrations of fish, river water, and sediment in the Río Ramis-Lake Titicaca watershed, Peru. https://doi.org/10.1016/j.scitotenv.2005.09.076
Gantner N, Power M, Babaluk J, et al (2009) Temporal trends of mercury, cesium, potassium, selenium, and thallium in arctic char (SALVELINUS ALPINUS) FROM LAKE HAZEN, NUNAVUT, CANADA: EFFECTS OF TROPHIC POSITION, SIZE, AND AGE. Environ Toxicol 28:254-263
García-Alvarez N, Fernández A, Boada LuisD, et al (2015) Mercury and selenium status of bottlenose dolphins (Tursiops truncatus): A study in stranded animals on the Canary Islands. Science of The Total Environment 536:489-498. https://doi.org/10.1016/j.scitotenv.2015.07.040
García-Hernández J, Cadena-Cárdenas L, Betancourt-Lozano M, et al (2007) Total mercury content found in edible tissues of top predator fish from the Gulf of California, Mexico. Toxicol Environ Chem 89:507-522. https://doi.org/10.1080/02772240601165594
Garcia-Sanchez A, Contreras F (2008) Mercury contamination of surface water and fish from a gold mining region (Cuyuni River Basin, Venezuela). Int. J. Environment and Pollution. 33: 260-274
Gaskin DE, Stonefield KI, Suda P, Frank R (1979) Changes in mercury levels in harbor porpoises from the Bay of Fundy, Canada, and adjacent waters during 1969-1977. Arch Environ Contam Toxicol 762:733-762
Garcia-Sanchez A Contreras F Adams M Santos F (2008) Mercury contamination of surface water and fish in a gold mining region (Cuyuni river basin Venezuela) International Journal of Environment and pollution 33(2-3) 260-274
Gaskin D E Stonefield K I Suda P Frank R (1979) Changes in mercury levels in harbor porpoises from the Bay of Fundy Canada and adjacent waters during 1969-1977 Archives of Environmental Contamination and Toxicology 762 733-762
Gatt MC, Reis B, Granadeiro JP, et al (2020) Generalist seabirds as biomonitors of ocean mercury: The importance of accurate trophic position assignment. Science of The Total Environment 740: 140159
Gerpe MS, Rodríguez DH, Moreno VJ, et al (2002) Accumulation of heavy metals in the franciscana (Pontoporia blainvillei) from Buenos Aires Province Argentina Latin American. Journal of Aquatic Mammals 1(1) 95-106
Gerstenberger SL (2004) Mercury concentrations in migratory waterfowl harvested from southern Nevada wildlife management areas. USA Environmental Toxicology 19(1) 35-44
Ghosh P, Ahmed Z, Alam R, et al (2021) Bioaccumulation of metals in selected cultured fish species and human health risk assessment: a study in Mymensingh Sadar Upazila, Bangladesh. Stochastic Environmental Research and Risk Assessment 35:2287-2301. https://doi.org/10.1007/s00477-021-02026-9
Ghosn M, Mahfouz C, Chekri R, et al (2020) Seasonal and Spatial Variability of Trace Elements in Livers and Muscles of Three Fish Species from the Eastern Mediterranean. Environmental Science and Pollution Research 27:12428-12438. https://doi.org/10.1007/s11356-020-07794-5
Gibson LA, Lavoie RA, Bissegger S, et al (2014) A positive correlation between mercury and oxidative stress-related gene expression (GPX3 and GSTM3) is measured in female Double-crested Cormorant blood. Ecotoxicology 23:1004-1014. https://doi.org/10.1007/s10646-014-1243-5
Gilby BL, Olds AD, Hardcastle FE, et al (2020) Diverse land uses and high coastal urbanisation do not always result in harmful environmental pollutants in fisheries species. Mar Pollut Bull 159:. https://doi.org/10.1016/j.marpolbul.2020.111487
Gillet AMTY, Seewagen CL (2014) Mercury exposure of a wetland songbird, Agelaius phoeniceus, in the New York metropolitan area and its effect on nestling growth rate. Environ Monit Assess 186:4029-4036. https://doi.org/10.1007/s10661-014-3677-x
Gilmour ME, Hudson ST, Lamborg C, Fleishman AB, et al (2019) Tropical seabirds sample broadscale patterns of marine contaminants. Science of The Total Environment 691: 631-643
Gilmour ME, Lavers JL, Lamborg C, Chastel O, et al (2019) Mercury as an indicator of foraging ecology but not the breeding hormone prolactin in seabirds. Ecological Indicators 103: 248-259
Gismondi E, Daneels L, Damseaux F, et al (2021) Preliminary study of oxidative stress biomarkers and trace elements in North Sea Harbour Seals. Mar Pollut Bull 163:. https://doi.org/10.1016/j.marpolbul.2020.111905
Gobbi JM, Melo MM, Crepaldi DV, Teixeira EA (2011) Trace elements detection in tissues of fish (Pseudoplatystoma coruscans) caught in the São Francisco river (MG). Revista Brasileira de Ciência Veterinária 18(1)
Gochfeld M, Gochfeld DJ, Minton D, et al (1999) Metals in feathers of Bonin petrel, Christmas shearwater, wedge-tailed shearwater, and red-tailed tropicbird in the Hawaian Islands, northern Pacific. Environ Monit Assess 59:343-358. https://doi.org/10.1023/A:1006134125236
Godfrey GL, Horstmann L, Snyder J, Trumble SJ (2022) Toxic and essential trace element concentrations in Pacific walrus (Odobenus rosmarus divergens) skeletal muscle varies by location and reproductive status. Polar Biology 45(7) 1271-1289
Godley BJ, Godley BJ, Thompson DR, et al (1999) The Heavy Metal Concentrations Pose a Threat to Marine Turtlles form the Mediterranean Sea. Mar Pollut Bull 38:497-902
Godshe S, Bharucha B, Padate G (2012) Quantification and assessment of various environmental toxicants from feather of Black kite (Milvus migrans Govinda): A preliminary study. International Journal of Pharma and Bio Sciences 3(4) 465-474
Gomes DF, Moreira RA, Sanches NAO, et al (2020) Dynamics of (total and methyl) mercury in sediment, fish, and crocodiles in an Amazonian Lake and risk assessment of fish consumption to the local population. Environ Monit Assess 192:. https://doi.org/10.1007/s10661-020-8066-z
Gómez-Ramírez P, Espín S, Navas I, et al (2020) Mercury and Organochlorine Pesticides in Tissues of Loggerhead Sea Turtles (Caretta caretta) Stranded Along the Southwestern Mediterranean Coastline (Andalusia, Spain). Bull Environ Contam Toxicol 104:559-567. https://doi.org/10.1007/s00128-020-02822-z
Gonul L Tolga and Filiz Kucuksezgin "Mercury accumulation and speciation in the muscle of red mullet (Mullus barbatus) and annular sea bream (Diplodus annularis) from Izmir Bay (Eastern Aegean)" Marine pollution bulletin 5412 (2007): 1962-1968
Gonul LT, Kucuksezgin F (2007) Mercury accumulation and speciation in the muscle of red mullet (Mullus barbatus) and annular sea bream (Diplodus annularis) from Izmir Bay (Eastern Aegean). Mar Pollut Bull 54:1962-8. https://doi.org/10.1016/j.marpolbul.2007.09.022
González-solís J, Sanpera C, Ruiz X (2002) Metals and selenium as bioindicators of geographic and trophic segregation in giant petrels Macronectes spp. Mar Ecol Prog Ser 244:257-264
Gorbunov A V., Ermolaev B V., Lyapunov SM, et al (2016) Estimation of Mercury Intake from Consumption of Fish and Seafood in Russia. Food Nutr Sci 07:516-523. https://doi.org/10.4236/fns.2016.77053
Goto R, Ohura T, Mizutani Y, Niizuma Y (2018) Mercury contents of the tissues and feathers of Black-tailed Gulls on Kabushima (Kabu Island) Aomori Japan. Ornithological Science 17(1) 113-118
Goutner V, Bakaloudis DE, Papakosta MA, et al (2015) Organochlorine and mercury residues in eggs of the lesser kestrel (Falco naumanni) from a long term study in the eastern Mediterranean. Environmental Pollution 207:196-204. https://doi.org/10.1016/j.envpol.2015.09.021
Goutner V, Becker PH, Liordos V (2011a) Organochlorines and mercury in livers of great cormorants (Phalacrocorax carbo sinensis) wintering in northeastern Mediterranean wetlands in relation to area, bird age, and gender. Sci Total Environ 409:710-718. https://doi.org/10.1016/j.scitotenv.2010.10.043
Goutner V, Furness RW, Papakostas G (2001) Mercury in feathers of Squacco Heron (Ardeola ralloides) chicks in relation to age, hatching order, growth, and sampling dates. Environmental Pollution 111:107-115
Goutte A, Barbraud C, Herzke D, Bustamante P, et al (2015) Survival rate and breeding outputs in a high Arctic seabird exposed to legacy persistent organic pollutants and mercury. Environmental Pollution 200: 1-9
Goutte A, Bustamante P, Barbraud C, et al (2014) Demographic responses to mercury exposure in two closely related Antarctic top predators. Ecology 95:1075-1086
Goutte A, Cherel Y, Churlaud C, et al (2015) Trace elements in Antarctic fish species and the influence of foraging habitats and dietary habits on mercury levels. Science of the Total Environment 538:743-749. https://doi.org/10.1016/j.scitotenv.2015.08.103
Govaerts A, Verhaert V, Covaci A, et al (2018) Distribution and bioaccumulation of POPs and mercury in the Ga-Selati River (South Africa) and the rivers Gudbrandsdalslågen and Rena (Norway). Environmental International 121:1319-1330. https://doi.org/10.1016/j.envint.2018.10.058
Grajewska A, Falkowska L, Reindl A (2019) Evaluation of claws as an alternative route of mercury elimination from the herring gull (Larus argentatus). Oceanological and Hydrobiological Studies 48(2) 165-173
Grajewska A, Falkowska L, Saniewska D, Pawliczka I (2019) Changes in total mercury, methylmercury, and selenium blood levels during different life history stages of the Baltic grey seal (Halichoerus grypus grypus). Science of the Total Environment 676:268-277. https://doi.org/10.1016/j.scitotenv.2019.04.204
Grajewska A, Falkowska L, Szumi??o-Pilarska E, et al (2015) Mercury in the eggs of aquatic birds from the Gulf of Gdansk and Wloclawek Dam (Poland). Environmental Science and Pollution Research 22:9889-9898. https://doi.org/10.1007/s11356-015-4154-y
Grand JB, Franson JC, Flint PL, Petersen MR (2002) Concentrations of trace elements in eggs and blood of spectacled and common eiders on the Yukon‐Kuskokwim Delta Alaska USA. Environmental Toxicology and Chemistry 21(8) 1673-1678
Grandjean P, Weihe P, White RF, et al (1997) Cognitive deficit in 7-year-old children with prenatal exposure to methylmercury. Neurotoxicol Teratol 19:417-428. https://doi.org/10.1016/S0892-0362(97)00097-4
Gray R, Canfield P, Rogers T (2008) Trace element analysis in the serum and hair of Antarctic leopard seal, Hydrurga leptonyx, and Weddell seal, Leptonychotes weddellii. Sci Total Environ 399:202-15. https://doi.org/10.1016/j.scitotenv.2008.03.039
Greenfield BK, Jahn A (2010) Mercury in San Francisco Bay forage fish. Environmental Pollution 158:2716-24. https://doi.org/10.1016/j.envpol.2010.04.010
Grgec AS, Kljaković-Gašpić Z, Tatjana OT, et al (2020) Mercury and selenium in fish from the eastern part of Adriatic Sea: A risk-benefit assessment in vulnerable population groups. Chemosphere 127742
Grunst AS, Grunst ML, Grémillet D, Kato A, et al (2022) Mercury Contamination Challenges the Behavioral Response of a Keystone Species to Arctic Climate Change. Environmental Science Technology
Guédron S, Point D, Acha D, et al (2017) Mercury contamination level and speciation inventory in Lakes Titicaca & Uru-Uru (Bolivia): Current status and future trends. Environmental Pollution 231:262-270. https://doi.org/10.1016/j.envpol.2017.08.009
Guédron S, Tisserand D, Garambois S, et al (2014) Baseline investigation of (methyl)mercury in waters, soils, sediments and key foodstuffs in the Lower Mekong Basin: The rapidly developing city of Vientiane (Lao PDR). J Geochem Explor 143:96-102. https://doi.org/10.1016/j.gexplo.2014.03.020
Gui D, Yu RQ, Sun Y, et al (2014) Mercury and selenium in stranded Indo-Pacific humpback dolphins and implications for their trophic. PLoS One 9:. https://doi.org/10.1371/journal.pone.0110336
Guigueno MF, Elliott KH, Levac J, et al (2012) Differential exposure of alpine ospreys to mercury: Melting glaciers, hydrology or deposition patterns? Environ Int 40:24-32. https://doi.org/10.1016/j.envint.2011.11.004
Guillot H, Bonnet X, Bustamante P, et al (2018) Trace Element Concentrations in European Pond Turtles (Emys orbicularis) from Brenne Natural Park, France. Bull Environ Contam Toxicol 101:300-304. https://doi.org/10.1007/s00128-018-2376-7
Guimaraes JRD, Forstier A, Forti MC, Melfi JA, et al (1999) Mercury in human and environmental samples from two lakes in Amapa, Brazilian Amazon
Guirlet E, Das K, Girondot M (2008) Maternal transfer of trace elements in leatherback turtles (Dermochelys coriacea) of French Guiana. Aquatic Toxicology 88:267-276. https://doi.org/10.1016/j.aquatox.2008.05.004
Guitart R, Mateo R, Sanpera C, et al (2003) Mercury and selenium levels in eggs of common terns (Sterna hirundo) from two breeding colonies in the Ebro Delta, Spain. Bull Environ Contam Toxicol 70:71-77. https://doi.org/10.1007/s00128-002-0157-8
Gutleb AC, Helsberg A, Mitchell C (2002) Heavy Metal Concentrations in Fish from a Pristine Rainforest Valley in Peru: A Baseline Study Before the Start of Oil-Drilling Activities. Bull Environ Contam Toxicol 69:523-529. https://doi.org/10.1007/s00128-002-0093-7
Guynn and Peterson (2008) Mercury concentrations in the Patagonian toothfish, Dissostichus eleginoides Smitt 1898, among three distinct stocks
Guzman HM, Kaiser S, van Hinsberg VJ (2020) Accumulation of trace elements in leatherback turtle (Dermochelys coriacea) eggs from the south-western Caribbean indicates potential health risks to consumers. Chemosphere 243: 125424
Habran S, Debier C, Crocker DE, et al (2011) Blood dynamics of mercury and selenium in northern elephant seals during the lactation period. Environmental Pollution 159:2523-2529. https://doi.org/10.1016/j.envpol.2011.06.019
Hacon S de S, Oliveira-Da-costa M, Gama C de S, et al (2020) Mercury exposure through fish consumption in traditional communities in the Brazilian Northern Amazon. Int J Environ Res Public Health 17:1-15. https://doi.org/10.3390/ijerph17155269
Hacon SS, Dórea JG, Fonseca M de F, et al (2014) The influence of changes in lifestyle and mercury exposure in riverine populations of the Madeira river (Amazon basin) near a hydroelectric project. Int J Environ Res Public Health 11:2437-2455. https://doi.org/10.3390/ijerph110302437
Hacon S, Rochedo ERR, Campos RRR, Lacerda LD (1997) Mercury exposure through fish consumption in the urban area of Alta Floresta in the Amazon Basin. J Geochem Explor 58:209-216. https://doi.org/10.1016/S0375-6742(96)00066-0
Hajeb P, Jinap S, Ahmad I (2009a) Biomagnifications of mercury and methylmercury in tuna and mackerel. Environ Monit Assess 171:205-17. https://doi.org/10.1007/s10661-009-1272-3
Hajeb P Jinap S Ismail a Fatimah a Jamilah B Abdulrahim M (2009) Assessment of mercury level in commonly consumed marine fishes in Malaysia Food Control 20(1) 79-84 doi:101016/jfoodcont200802012
Hajeb P, Jinap S, Ismail A, et al (2009b) Assessment of mercury level in commonly consumed marine fishes in Malaysia. Food Control 20:79-84. https://doi.org/10.1016/j.foodcont.2008.02.012
Hall BD, Doucette JL, Bates LM, et al (2014) Differential trends in mercury concentrations in double-crested cormorant populations of the Canadian Prairies. Ecotoxicology 23:419-428. https://doi.org/10.1007/s10646-014-1207-9
Hallanger IG, Fuglei E, Yoccoz NG, Pedersen ÅØ, et al (2019) Temporal trend of mercury in relation to feeding habits and food availability in arctic foxes (Vulpes lagopus) from Svalbard Norway. Science of the total environment 670: 1125-1132
Hammerschlag N, Davis D, Mondo K, et al (2016) Cyanobacterial neurotoxin bmaa and mercury in sharks. Toxins (Basel) 8:1-14. https://doi.org/10.3390/toxins8080238
Han B, Jeng WL, Chen RY, et al (1998) E nvironmental C ontamination a n d T oxicology Estimation of Target Hazard Quotients and Potential Health Risks for Metals by Consumption of Seafood in Taiwan. Arch Environ Contam Toxicol 720:711-720. https://doi.org/10.1007/s002449900535
Handayani T, Maarif MS, Riani E, Djazuli N (2019a) Mercury levels and tolerable weekly intakes (TWI) of tuna and tuna-like species from the Southern Indian Ocean (Indonesia): Public health perspective. Biodiversitas 20:504-509. https://doi.org/10.13057/biodiv/d200229
Handayani T, Maarif MS, Riani E, Djazuli N (2019a) Mercury levels and tolerable weekly intakes (TWI) of tuna and tuna-like species from the Southern Indian Ocean (Indonesia): Public health perspective. Biodiversitas 20:504-509. https://doi.org/10.13057/biodiv/d200229
Hanna DEL, Buck D, Chapman LJ (2013) Unpublished data
Hansen AMK, Bryan CE, West K, Jensen BA (2015) Trace Element Concentrations in Liver of 16 Species of Cetaceans Stranded on Pacific Islands from 1997 through 2013. Arch Environ Contam Toxicol. https://doi.org/10.1007/s00244-015-0204-1
Hao X, Shan H, Wu C, et al (2020) Two Decades’ Variation of Trace Elements in Bones of the Endangered East Asian Finless Porpoise (Neophocaena asaeorientalis sunameri) from the East China Sea China. Biological Trace Element Research 198(2) 493-504
Hao Y, Chen L, Zhang X, et al (2013) Trace elements in fish from Taihu Lake, China: Levels, associated risks, and trophic transfer. Ecotoxicol Environ Saf 90:89-97. https://doi.org/10.1016/j.ecoenv.2012.12.012
Harding G, Dalziel J, Vass P (2018) Bioaccumulation of methylmercury within the marine food web of the outer Bay of Fundy Gulf of Maine. PloS one 13(7) e0197220
Harmata AR (2011) Environmental contaminants in tissues of bald eagles sampled in southwestern Montana 2006–2008. The Journal of Raptor Research 45(2) 119-135
Harmelin-Vivien M, Cossa D, Crochet S, et al (2009) Difference of mercury bioaccumulation in red mullets from the north-western Mediterranean and Black seas. Mar Pollut Bull 58:679-85. https://doi.org/10.1016/j.marpolbul.2009.01.004
Harper ER, St Leger J a, Westberg J a, et al (2007) Tissue heavy metal concentrations of stranded California sea lions (Zalophus californianus) in Southern California. Environmental Pollution 147:677-82. https://doi.org/10.1016/j.envpol.2006.09.013
Harris HS, Benson SR, Gilardi K V, et al (2011) Comparative Health Assessment of Western Pacific Leatherback Turtles (Dermochelys coriacea) Foraging Off the Coast of California, 2005-2007. J Wildl Dis 47:321-337. https://doi.org/10.7589/0090-3558-47.2.321
Has-Schön E, Bogut I, Kralik G, et al (2008) Heavy metal concentration in fish tissues inhabiting waters of "Busko Blato" reservoar (Bosnia and Herzegovina). Environ Monit Assess 144:15-22. https://doi.org/10.1007/s10661-007-9627-0
Hauser-Davis RA, Pereira CF, Pinto F, et al (2020) Mercury contamination in the recently described Brazilian white-tail dogfish Squalus albicaudus (Squalidae, Chondrichthyes). Chemosphere 250:. https://doi.org/10.1016/j.chemosphere.2020.126228
Head JA, DeBofsky A, Hinshaw J, Basu N (2011) Retrospective analysis of mercury content in feathers of birds collected from the state of Michigan (1895-2007). Ecotoxicology 20:1636-1643. https://doi.org/10.1007/s10646-011-0738-6
Heard DJ, Mulcahy DM, Iverson SA, Rizzolo DJ, et al (2008) A blood survey of elements viral antibodies and hemoparasites in wintering Harlequin Ducks (Histrionicus histrionicus) and Barrow's Goldeneyes (Bucephala islandica). Journal of wildlife diseases 44(2) 486-493
Hebert CE (2019) The river runs through it: The Athabasca River delivers mercury to aquatic birds breeding far downstream. PloS one 14(4) e0206192
Hebert CE, Campbell D, Kindopp R, et al (2013) Mercury trends in colonial waterbird eggs downstream of the oil sands region of Alberta, Canada. Environ Sci Technol 47:11785-11792. https://doi.org/10.1021/es402542w
Heidary S, Imanpour Namin J, Monsefrad F (2012) Bioaccumulation of heavy metals Cu, Zn, and Hg in muscles and liver of the stellate sturgeon (Acipenser stellatus) in the Caspian Sea and their correlation with growth parameters. Iran J Fish Sci 11:325-337
Helander B, Olsson M, Reutergårdh L (1982) Residue levels of organochlorine and mercury compounds in unhatched eggs and the relationships to breeding success in white‐tailed sea eagles Haliaeetus albicilla in Sweden. Ecography 5(4) 349-366
Helgason LB, Barrett R, Lie E, et al (2008) Levels and temporal trends (1983-2003) of persistent organic pollutants (POPs) and mercury (Hg) in seabird eggs from Northern Norway. Environmental Pollution 155:190-198. https://doi.org/10.1016/j.envpol.2007.10.022
Helmy NA, Maarouf AA, Hassan MA, Hassanien FS (2018) Detection of Heavy Metals Residues in Fish and Shellfish Benha. Veterinary Medical Journal 34(2) 255-264
Henny CJ (1998) Organochlorine pesticides PCBs and mercury in hawk falcon eagle and owl eggs from the Lipetsk Voronezh Novgorod and Saratov regions Russia. J Raptor Res 32 143-150
Henny CJ, Grove RA, Kaiser JL (2008) Osprey distribution, abundance, reproductive success and contaminant burdens along lower Columbia River, 1997/1998 versus 2004. Arch Environ Contam Toxicol 54:525-534. https://doi.org/10.1007/s00244-007-9041-1
Henny CJ, Hill EF, Hoffman DJ, et al (2002) Nineteenth century mercury: Hazard to wading birds and cormorants of the Carson River, Nevada. Ecotoxicology 11:213-231. https://doi.org/10.1023/A:1016327602656
Henny CJ, Kaiser JL, Grove RA (2009) PCDDs, PCDFs, PCBs, OC pesticides and mercury in fish and osprey eggs from Willamette River, Oregon (1993, 2001 and 2006) with calculated biomagnification factors. Ecotoxicology 18:151-173. https://doi.org/10.1007/s10646-008-0268-z
Henny CJ, Kaiser JL, Grove RA, et al (2003) Biomagnification factors (fish to osprey eggs from Willamette River Oregon USA) for PCDDs PCDFs PCBs and OC pesticides. Environmental Monitoring and Assessment 84(3) 275-315
Henny CJ, Kaiser JL, Packard HA, et al (2005) Assessing Mercury Exposure and Effects to American Dippers in Headwater Streams near Mining Sites. Ecotoxicology 14:709-725. https://doi.org/10.1007/s10646-005-0023-7
Henny CJ, Rudis DD, Roffe TJ, Robinson-Wilson E (1995) Contaminants and sea ducks in Alaska and the circumpolar region. Environmental Health Perspectives 103(Suppl 4) 41
Henry J (1999) A note on concentrations of metals in cetaceans from southern Africa. Journal of Cetacean Research and Management Special Is:177-194
Herring G, Ackerman JT, Herzog MP (2012) Mercury exposure may suppress baseline corticosterone levels in juvenile birds. Environ Sci Technol 46:6339-6346. https://doi.org/10.1021/es300668c
Hina N, Riaz R, Ali U, et al (2021) A Quantitative Assessment and Biomagnification of Mercury and Its Associated Health Risks from Fish Consumption in Freshwater Lakes of Azad Kashmir, Pakistan. Biol Trace Elem Res 199:3510-3526. https://doi.org/10.1007/s12011-020-02479-z/Published
Hindell MA, Brothers N, Gales R (1999) Mercury and cadmium concentrations in the tissues of three species of southern albatrosses. Polar Biol 22:102-108. https://doi.org/10.1007/s003000050396
Hisamichi Y, Haraguchi K, Endo T (2010) Levels of mercury and organochlorine compounds and stable isotope ratios in three tuna species taken from different regions of Japan. Environ Sci Technol 44:5971-5978. https://doi.org/10.1021/es1008856
Hoffman DJ, Eagles‐Smith CA, Ackerman JT, et al (2011) Oxidative stress response of Forster's terns (Sterna forsteri) and Caspian terns (Hydroprogne caspia) to mercury and selenium bioaccumulation in liver kidney and brain. Environmental Toxicology and Chemistry 30(4) 920-929
Hollamby S, Afema-Azikuru J, Sikarskie JG, et al (2004) Mercury and persistent organic pollutant concentrations in African fish eagles, marabou storks, and Nile tilapia in Uganda. J Wildl Dis 40:501-514
Holmes AL, Wise SS, Goertz CEC, et al (2008) Metal tissue levels in Steller sea lion (Eumetopias jubatus) pups. Mar Pollut Bull 56:1416-1421. https://doi.org/10.1016/j.marpolbul.2008.05.007
Holsbeek L, Joiris CR, Debacker V, et al (1999) Heavy metals, organochlorines and polycyclic aromatic hydrocarbons in sperm whales stranded in the Southern North Sea during 1994/1995 winter. Mar Pollut Bull 38:304-313
Holsbeek L, Siebert U, Joiris CR (1998) Heavy metals in dolphins stranded on the French Atlantic coast. Science of the Total Environment 217:241-249. https://doi.org/10.1016/S0048-9697(98)00177-6
Honda K, Aoki M, Fujise Y (2006) Ecochemical approach using mercury accumulation of Antarctic minke whale, Balaenoptera bonaerensis, as tracer of historical change of Antarctic marine ecosystem during 1980-1999. Bull Environ Contam Toxicol 76:140-7. https://doi.org/10.1007/s00128-005-0900-z
Honda K, Yamamoto Y, Tatsukawa R (1987) Distribution of heavy metals in Antarctic marine ecosystem. Polar Biol 1:184-197
Hoopes LA, Clauss T, Wetherbee BM, Fox DA (2022) Baseline Health and Nutritional Parameters of Wild Sand Tigers Sampled in Delaware Bay. J Aquat Anim Health 34:101-115. https://doi.org/10.1002/aah.10156
Hopkins WA, Hopkins LB, Unrine JM, et al (2007) Mercury Concentrations in Tissues of Osprey From the Carolinas, USA. J Wildl Manage 71:1819-1829. https://doi.org/10.2193/2006-016
Horak K, Chipman R, Murphy L, Johnston J (2014) Environmental Contaminant Concentrations in Canada Goose (Branta canadensis) Muscle: Probabilistic Risk Assessment for Human Consumers. Journal of food protection 77(9) 1634-1641
Horvat M, Degenek N, Lipej L, et al (2014) Trophic transfer and accumulation of mercury in ray species in coastal waters affected by historic mercury mining (Gulf of Trieste, northern Adriatic Sea). Environ Sci Pollut Res Int 21:4163-76. https://doi.org/10.1007/s11356-013-2262-0
Horvat M, Nolde N, Fajon V, et al (2003) Total mercury, methylmercury and selenium in mercury polluted areas in the province Guizhou, China. Sci Total Environ 231-256
Hoseini SM, Namroodi S, Sayadshirazi A, Zaccaroni A (2023) Trace Elements and Contaminants Concentrations in Tissues of Caspian Seals (Pusa caspica) Along the Iranian Coast. Toxics 11(1) 39
Hosseini M, Nabavi SMB, Parsa Y (2013a) Bioaccumulation of trace mercury in trophic levels of benthic, benthopelagic, pelagic fish species, and sea birds from Arvand River, Iran. Biol Trace Elem Res 156:175-180. https://doi.org/10.1007/s12011-013-9841-2
Hosseini S M Sobhanardakani S Navaei M B Kariminasab M Aghilinejad S M Regenstein J M (2013) Metal content in caviar of wild Persian sturgeon from the southern Caspian Sea Environmental Science and Pollution Research 20(8) 5839-5843
Hosseini SM, Sobhanardakani S, Navaei MB, et al (2013b) Metal content in caviar of wild Persian sturgeon from the southern Caspian Sea. Environmental Science and Pollution Research 20:5839-5843. https://doi.org/10.1007/s11356-013-1598-9
Hothem RL, Powell AN (2000) Contaminants in eggs of western snowy plovers and California least terns: Is there a link to population decline? Bull Environ Contam Toxicol 65:42-50. https://doi.org/10.1007/s001280000092
Hothem RL, Lonzarich DG, Takewaka JE, Ohlendorf H M (1998) Contaminants in wintering canvasbacks and scaups from San Francisco Bay California. Environmental Monitoring and Assessment 50(1) 67-84
Houde M, Taranu ZE, Wang X, Young B, et al (2020) Mercury in ringed seals (Pusa hispida) from the Canadian Arctic in relation to time and climate parameters. Environmental toxicology and chemistry 39(12) 2462-2474
Houserova P, Hedbavny J, Matejicek D, et al (2005) Determination of total mercury in muscle, intestines, liver and kidney tissues of cormorant (Phalacrocorax carbo), great crested grebe (Podiceps cristatus) and Eurasian buzzard (Buteo buteo). Vet Med (Praha) 50:61-68
Houssard P, Point D, Tremblay-Boyer L, et al (2019) A Model of Mercury Distribution in Tuna from the Western and Central Pacific Ocean: Influence of Physiology, Ecology and Environmental Factors. Environ Sci Technol 53:1422-1431. https://doi.org/10.1021/acs.est.8b06058
Howie MG, Jackson AK, Cristol D A (2018) Spatial extent of mercury contamination in birds and their prey on the floodplain of a contaminated river. Science of the Total Environment 630: 1446-1452
Huang XL, Qin DL, Gao L, et al (2019) Distribution, contents and health risk assessment of heavy metal(loid)s in fish from different water bodies in Northeast China. RSC Adv 9:33130-33139. https://doi.org/10.1039/c9ra05227e
Hueter RE, Fong WG, Henderson G, et al (1995) Methylmercury concentration in shark muscle by species, size and distribution of sharks in Florida coastal waters. Water Air Soil Pollut 80:893-899
Hughes KD, Ewins PJ, Clark KE (1997) A comparison of mercury levels in feathers and eggs of osprey (Pandion haliaetus) in the North American Great Lakes. Archives of Environmental Contamination and Toxicology 33(4) 441-452
Hung CLH, Xu Y, Lam JCW, et al (2006) A preliminary risk assessment of organochlorines accumulated in fish to the Indo-Pacific humpback dolphin (Sousa chinensis) in the Northwestern waters of Hong Kong. Environmental Pollution 144:190-196. https://doi.org/10.1016/j.envpol.2005.12.028
Hurtado-Banda R, Gomez-Alvarez A, Márquez-Farías JF, et al (2012) Total mercury in liver and muscle tissue of two coastal sharks from the Northwest of Mexico. Bull Environ Contam Toxicol 88:971-975. https://doi.org/10.1007/s00128-012-0623-x
Hylander LD, Gröhn J, Tropp M, et al (2006) Fish mercury increase in Lago Manso, a new hydroelectric reservoir in tropical Brazil. J Environ Manage 81:155-166. https://doi.org/10.1016/j.jenvman.2005.09.025
Hylander LD, Pinto FN, Guimarães JRD, et al (2000) Fish mercury concentration in the Alto Pantanal, Brazil: Influence of season and water parameters. Science of the Total Environment 261:9-20. https://doi.org/10.1016/S0048-9697(00)00591-X
Ibañez AE, Mills WF, Bustamante P, McGill RA, et al (2022) Variation in blood mercury concentrations in brown skuas (Stercorarius antarcticus) is related to trophic ecology but not breeding success or adult body condition. Marine Pollution Bulletin 181 113919
Ikemoto T, Kunito T, Tanabe S, et al (2005) Non-destructive monitoring of trace element levels in short-tailed albatrosses (Phoebastria albatrus) and black-footed albatrosses (Phoebastria nigripes) from Torishima Island, Japan using eggs and blood. Mar Pollut Bull 51:889-895
Ikemoto T, Kunito T, Tanaka H, et al (2004a) Detoxification mechanism of heavy metals in marine mammals and seabirds: interaction of selenium with mercury, silver, copper, zinc, and cadmium in liver. Arch Environ Contam Toxicol 47:402-13. https://doi.org/10.1007/s00244-004-3188-9
Ikemoto T, Kunito T, Watanabe I, et al (2004b) Comparison of trace element accumulation in Baikal seals (Pusa sibirica), Caspian seals (Pusa caspica) and northern fur seals (Callorhinus ursinus). Environmental Pollution 127:83-97. https://doi.org/10.1016/S0269-7491(03)00251-3
Ikingura JR, Akagi H (2003) Total mercury and methylmercury levels in fish from hydroelectric reservoirs in Tanzania. Sci Total Environ 304:355-68. https://doi.org/10.1016/S0048-9697(02)00581-8
Ikingura, J R, Akagi H (1996) Monitoring of fish and human exposure to mercury due to gold mining in the Lake Victoria goldfields, Tanzania. Science of the total environment 191:59-68
Innis C, Tlusty M, Perkins C, et al (2008) Trace Metal and Organochlorine Pesticide Concentrations in Cold-Stunned Juvenile Kemp's Ridley Turtles (Lepidochelys kempii) from Cape Cod, Massachusetts. Chelonian Conservation & Biology 7:230-239. https://doi.org/10.2744/CCB-0707.1
Ishii C, Ikenaka Y, Nakayama SMM, et al (2014) Contamination status and accumulation characteristics of metals and a metalloid in birds on Teuri Island, Hokkaido, Japan. Japanese Journal of Veterinary Research 62:143-149. https://doi.org/10.14943/jjvr.62.3.143
Islam MM, Shoeb M, Islam R, Nahar N (2018) Heavy Metals Contamination in Marine Fish Samples of Bangladesh. Bangladesh Journal of Food & Nutritional Sciences 1:4-11
Ismi LN, Elfidasari D, Puspitasari RL, et al (2019) The Contents of Heavy Metals in Plecostomus (Loricariidae) from the Ciliwung River Jakarta, Indonesia. National Agency of Nuclear Energy (BATAN) Jl Lebak Bulus Raya 49:
Itano K, Kawai S, Miyazaki N, et al (1984) Mercury and selenium levels in striped dolphins caught off the Pacific Coast of Japan. Agricultural and Bilogical Chemistry 48:1109-1116
Ivanova E, Eltsova L, Komov V, et al (2022) Assessment of the consumptive safety of mercury in fish from the surface waters of the Vologda region in northwestern Russia. Environ Geochem Health. https://doi.org/10.1007/s10653-022-01254-4
Jabeen F, Chaudhry AS (2010) Environmental impacts of anthropogenic activities on the mineral uptake in Oreochromis mossambicus from Indus River in Pakistan. Environ Monit Assess 166:641-651. https://doi.org/10.1007/s10661-009-1029-z
Jackson AK, Evers DC, Adams EM, Cristol DA, et al (2015) Songbirds as sentinels of mercury in terrestrial habitats of eastern North America. Ecotoxicology 24(2) 453-467
Jackson AK, Evers DC, Etterson MA, et al (2011a) Mercury exposure affects the reproductive success of a free-living terrestrial songbird, the Carolina Wren (Thryothorus ludovicianus ). Auk 128:759-769. https://doi.org/10.1525/auk.2011.11106
Jæger I, Hop H, Gabrielsen GW (2009) Biomagnification of mercury in selected species from an Arctic marine food web in Svalbard. Science of the Total Environment 407:4744-4751. https://doi.org/10.1016/j.scitotenv.2009.04.004
Jagoe CH, Bryan Jr AL, Brant HA, et al (2002) Mercury in bald eagle nestlings from South Carolina USA. Journal of Wildlife Diseases 38(4) 706-712
Jalova MC, Lomantong AD, Calibo LG, Ma-ann MC (2021) Assessment of heavy metals found in commonly consumed fishes from Lake Lanao Philippines. Israeli Journal of Aquaculture-Bamidgeh 73: 1-9
Jaquemet S, Potier M, Cherel Y, Kojadinovic J, et al (2008) Comparative foraging ecology and ecological niche of a superabundant tropical seabird: the sooty tern (Sterna fuscata) in the southwest Indian Ocean. Marine Biology 155(5) 505
Jardine LB, Burt MDB, Arp P a, Diamond a W (2009) Mercury comparisons between farmed and wild Atlantic salmon ( Salmo salar L.) and Atlantic cod ( Gadus morhua L.). Aquac Res 40:1148-1159. https://doi.org/10.1111/j.1365-2109.2009.02211.x
Järv L, Kotta J, Simm M (2013) Relationship between biological characteristics of fish and their contamination with trace metals: a case study of perch Perca fluviatilis L. in the Baltic Sea. Proceedings of the Estonian Academy of Sciences 62:193. https://doi.org/10.3176/proc.2013.3.05
Jeevanaraj P, Hashim Z, Elias SM, Aris AZ (2016) Mercury accumulation in marine fish most favoured by Malaysian women, the predictors and the potential health risk. Environmental Science and Pollution Research 23:23714-23729. https://doi.org/10.1007/s11356-016-7402-x
Jenssen MTS, Borgstrøm R, Salbu B, Rosseland BO (2010) The importance of size and growth rate in determining mercury concentrations in European minnow (Phoxinus phoxinus) and brown trout (Salmo trutta) in the subalpine lake, Øvre Heimdalsvatn. Hydrobiologia 642:115-126. https://doi.org/10.1007/s10750-010-0156-4
Jerez S, Motas M, Cánovas RÁ, et al (2010) Accumulation and tissue distribution of heavy metals and essential elements in loggerhead turtles (Caretta caretta) from Spanish Mediterranean coastline of Murcia. Chemosphere 78:256-264. https://doi.org/10.1016/j.chemosphere.2009.10.062
Ji X, Yang L, Wu F, Yao L, et al (2022) Identification of mercury-containing nanoparticles in the liver and muscle of cetaceans. Journal of Hazardous Materials 424 127759
Jin L, Liang L, Jiang G, Xu Y (2006) Methylmercury, total mercury and total selenium in four common freshwater fish species from Ya-Er Lake, China. Environ Geochem Health 28:401-7. https://doi.org/10.1007/s10653-005-9038-5
Jinadasa BKKK, Ahmad SBN, Edirisinghe EMRKB, Wicramasinghe I (2014a) Mercury Content in Yellowfin Tuna ( Thunnus albacares ) and Swordfish ( Xiphias gladius ) and Estimation of Mercury Intake. 2:23-26. https://doi.org/10.12691/jfs-2-1-3
Jinadasa BKKK, Chathurika GS, Jayaweera CD, Jayasinghe GDTM (2019) Mercury and cadmium in swordfish and yellowfin tuna and health risk assessment for Sri Lankan consumers. Food Addit Contam Part B Surveill 12:75-80. https://doi.org/10.1080/19393210.2018.1551247
Jinadasa BKKK, Chathurika GS, Jayaweera CD, Jayasinghe GDTM (2019) Mercury and cadmium in swordfish and yellowfin tuna and health risk assessment for Sri Lankan consumers. Food Addit Contam Part B Surveill 12:75-80. https://doi.org/10.1080/19393210.2018.1551247
Jinadasa B K K K Edirisinghe E M R K B Wickramasinghe I (2014) Total mercury cadmium and lead levels in main export fish of Sri Lanka Food Additives Contaminants: Part B 7(4) 309-314
Jinadasa et al (2010) Mercury Cadmium and Lead Levels in Three Commercially Important Marine Fish Species of in Sri Lanka. Sri Lanka. Journal of Aquatic Sciences 15:39-43
Jing M, Lin D, Wu P, et al (2020) Effect of aquaculture on mercury and polyunsaturated fatty acids in fishes from reservoirs in Southwest China. Environmental Pollution 257:. https://doi.org/10.1016/j.envpol.2019.113543
Johnson EG, Dichiera A, Goldberg D, et al (2021) Total mercury concentrations in invasive lionfish (Pterois volitans/miles) from the Atlantic coast of Florida. PloS ONE 16:9 e0234534
Joiris CR, Ali IB, Holsbeek L, et al (1995) Total and organic mercury in Barents Sea pelagic fish. Bull Environ Contam Toxicol 55:674-81
Joiris CR, Azokwu MI, Otchere F a, Ali IB (1998) Mercury in the bivalve Anadara (Senilia) senilis from Ghana and Nigeria. Sci Total Environ 224:181-8
Joiris CR, Holsbeek L, Otchere F a (2000) Mercury in the Bivalves Crassostrea tulipa and Perna perna from Ghana. Mar Pollut Bull 40:457-460. https://doi.org/10.1016/S0025-326X(00)00014-X
Joiris CR, Holsbeek L, Bolbat D, et al (2001) Total and organic mercury in the Black Sea harbour porpoise Phocoena phocoena relicta. Mar Pollut Bull 42:905-11
Joiris CR, Holsbeek L, Bouquegneau JM, Bossicart M (1991) Mercury contamination of the harbour porpoise Phocoena phocoena and other cetanceans from the North Sea and the Kattegat. Water Air Soil Pollut 56:283-293
Jouanneau W, Sebastiano M, Rozen-Rechels D, Harris SM, et al (2022) Blood mercury concentrations in four sympatric gull species from South Western France: Insights from stable isotopes and biologging. Environmental Pollution 308: 119619
Ju YR, Chen CW, Chen CF, et al (2017) Assessment of heavy metals in aquaculture fishes collected from southwest coast of Taiwan and human consumption risk. Int Biodeterior Biodegradation 124:314-325. https://doi.org/10.1016/j.ibiod.2017.04.003
Julshamn K, Andersen KJ, Svendsen E, et al (1989) Trace elements intake in the Faroe Islands. III. Element concentrations in human organs in populations from Bergen (Norway) and the Faroe Islands. Sci Total Environ 84:25-33. https://doi.org/10.1016/0048-9697(89)90367-7
Julshamn K, Frantzen S, Valdersnes S, et al (2011a) Concentrations of mercury, arsenic, cadmium and lead in Greenland halibut (Reinhardtius hippoglossoides) caught off the coast of northern Norway. Marine Biology Research 7:733-745. https://doi.org/10.1080/17451000.2011.594893
Julshamn K, Måge a, Tyssebotn IMB, Sæthre LJ (2011b) Concentrations of mercury and other toxic elements in orange roughy, Hoplostethus atlanticus, from the Mid-Atlantic Ridge. Bull Environ Contam Toxicol 87:70-3. https://doi.org/10.1007/s00128-011-0296-x
Junaidi M, Krisnayanti BD, Juharfa Anderson C (2019) Risk of Mercury Exposure from Fish Consumption at Artisanal Small-Scale Gold Mining Areas in West Nusa Tenggara Indonesia. Journal of Health and Pollution 9(21) 190302
Jung S, Kwon SY, Li ML, et al (2022) Elucidating sources of mercury in the west coast of Korea and the Chinese marginal seas using mercury stable isotopes. Science of the Total Environment 814:. https://doi.org/10.1016/j.scitotenv.2021.152598
Junianto Z, Apriliani IM (2017) Evaluation of heavy metal contamination in various fish meat from Cirata Dam, West Java, Indonesia
Juresa D, Blanusa M (2003) Mercury, arsenic, lead and cadmium in fish and shellfish from the Adriatic Sea. Food Addit Contam 20:241-6. https://doi.org/10.1080/0265203021000055379
Jürgens MD, Johnson AC, Jones KC, et al (2013) The presence of EU priority substances mercury, hexachlorobenzene, hexachlorobutadiene and PBDEs in wild fish from four English rivers. Science of the Total Environment 461-462:441-452. https://doi.org/10.1016/j.scitotenv.2013.05.007
Kahilainen KK, Thomas SM, Keva O, et al (2016) Seasonal dietary shift to zooplankton influences stable isotope ratios and total mercury concentrations in Arctic charr (Salvelinus alpinus (L.)). Hydrobiologia 783:47-63. https://doi.org/10.1007/s10750-016-2685-y
Kahilainen KK, Thomas SM, Nystedt EK, Keva O, et al (2017) Ecomorphological divergence drives differential mercury bioaccumulation in polymorphic European whitefish (Coregonus lavaretus) populations of subarctic lakes. Science of the Total Environment 599: 1768-1778
Kahle S, Becker PH (1999) Bird blood as bioindicator for mercury in the environment. Chemosphere 39(14) 2451-2457
Kaler RSA, Kenney LA, Bond AL, Eagles-Smith CA (2014) Mercury concentrations in breast feathers of three upper trophic level marine predators from the western Aleutian Islands, Alaska. Mar Pollut Bull 82:189-193. https://doi.org/10.1016/j.marpolbul.2014.02.034
Kalisinska E, Gorecki J, Lanocha N, et al (2014) Total and Methylmercury in Soft Tissues of White-Tailed Eagle (Haliaeetus albicilla) and Osprey (Pandion haliaetus) Collected in Poland. Ambio 43:858-870. https://doi.org/10.1007/s13280-014-0533-8
Kalisinska E, Gorecki J, Okonska A, Pilarczyk B, et al (2014) Mercury and selenium in the muscle of piscivorous common mergansers (Mergus merganser) from a selenium-deficient European country. Ecotoxicology and environmental safety 101: 107-115
Kalisinska E, Lanocha-Arendarczyk N, Kosik-Bogacka D, et al (2017) Muscle mercury and selenium in fishes and semiaquatic mammals from a selenium-deficient area. Ecotoxicol Environ Saf 136:24-30. https://doi.org/10.1016/j.ecoenv.2016.10.028
Kalisińska E, Lisowski P, Jackowski A (2010) Mercury in muscle of mallard Anas platyrhynchos living near the city of Szczecin Poland. Oceanol Hydrobiol Stud 1: 79-92
Kalisińska E, Lisowski P, Salicki W, et al (2009) Mercury in wild terrestrial carnivorous mammals from north-western Poland and unusual fish diet of red fox. Acta Theriologica 54(4) 345-356
Kambey JL, Farrell a P, Bendell-Young LI (2001) Influence of illegal gold mining on mercury levels in fish of north Sulawesi's Minahasa Peninsula, (Indonesia). Environmental Pollution 114:299-302. https://doi.org/10.1016/S0269-7491(01)00163-4
Kamman N, Burgess NM, Driscoll CT, et al (2005) Mercury in freshwater fish of northeast North America - a geographic perspective based on fish tissue monitoring databases. Ecotoxicology 14:163-180. https://doi.org/10.1007/s10646-004-6267-9
Kampalath R, Gardner S, Me ´ndez-Rodri ´guez L, Jay J (2006) Total and methylmercury in three species of sea turtles of Baja California Sur. Mar Pollut Bull 52:1804-1816. https://doi.org/10.1016/j.marpolbul.2006.09.011
Kaneko JJ, Ralston NVC (2007) Selenium and mercury in pelagic fish in the central north pacific near Hawaii. Biol Trace Elem Res 119:242-54. https://doi.org/10.1007/s12011-007-8004-8
Kanstrup N, Chriél M, Dietz R, et al (2019) Lead and Other Trace Elements in Danish Birds of Prey. Arch Environ Contam Toxicol 77:359-367. https://doi.org/10.1007/s00244-019-00646-5
Karunasagar D, Balarama Krishna M V., Anjaneyulu Y, Arunachalam J (2006) Studies of mercury pollution in a lake due to a thermometer factory situated in a tourist resort: Kodaikkanal, India. Environmental Pollution 143:153-158. https://doi.org/10.1016/j.envpol.2005.10.032
Kasper D, Forsberg BR, Amaral JHF, et al (2014) Reservoir stratification affects methylmercury levels in river water, plankton, and fish downstream from Balbina hydroelectric dam, Amazonas, Brazil. Environ Sci Technol 48:1032-1040. https://doi.org/10.1021/es4042644
Kasper D, Forsberg BR, Amaral JHF, et al (2014) Reservoir stratification affects methylmercury levels in river water, plankton, and fish downstream from Balbina hydroelectric dam, Amazonas, Brazil. Environ Sci Technol 48:1032-1040. https://doi.org/10.1021/es4042644
Kasper D, Palermo EFA, Branco CWC, Malm O (2012) Evidence of elevated mercury levels in carnivorous and omnivorous fishes downstream from an Amazon reservoir. Hydrobiologia 694:87-98. https://doi.org/10.1007/s10750-012-1133-x
Kasper D, Albuquerque Palermo EF, Dias Monteiro Iozzi AC, et al (2009) Mercury distribution in different tissues and trophic levels of fish from a tropical reservoir , Brazil. Neotropical Ichthyology 7:751-758
Kazama H, Yamaguchi Y, Harada Y, et al (2020) Mercury concentrations in the tissues of blue shark (Prionace glauca) from Sagami Bay and cephalopods from East China Sea. Environmental Pollution 266:115192. https://doi.org/10.1016/j.envpol.2020.115192
Keerthana RT, Qureshi A (2020) Total and methyl mercury in small marine biota caught off the Coast of Chennai, India. Toxicol Environ Chem 102:1-9. https://doi.org/10.1080/02772248.2020.1791867
Kehrig H a, Costa M, Moreira I, Malm O (2002) Total and methylmercury in a Brazilian estuary, Rio de Janeiro. Mar Pollut Bull 44:1018-23
Kehrig HA, Costa M, Moreira I, Malm O (2006) Total and Methyl Mercury in Different Species of Molluscs from Two Estuaries in Rio de Janeiro State. J Braz Chem Soc 17:1409-1418
Kehrig HA, Fernandes KWG, Paula A, Beneditto M Di (2009) Transferência trófica de mercúrio e selênio na costa norte do Rio de Janeiro Química Nova 32(7) 1822-1828
Kehrig HA, Hauser-Davis RA, Seixas TG, Fillmann G (2015) Trace-elements, methylmercury and metallothionein levels in Magellanic penguin (Spheniscus magellanicus) found stranded on the Southern Brazilian coast. Mar Pollut Bull 96:450-455. https://doi.org/10.1016/j.marpolbul.2015.05.006
Kehrig H a, Seixas TG, Di Beneditto APM, Malm O (2013) Selenium and mercury in widely consumed seafood from South Atlantic Ocean. Ecotoxicol Environ Saf 93:156-62. https://doi.org/10.1016/j.ecoenv.2013.03.034
Kehrig HA, Seixas TG, Palermo EA, et al (2008) Different Species of Mercury in the Livers of Tropical Dolphins. Anal Lett 41:1691-1699. https://doi.org/10.1080/00032710802122677
Keller RH, Xie L, Buchwalter DB, et al (2014) Mercury bioaccumulation in Southern Appalachian birds, assessed through feather concentrations. Ecotoxicology 23:304-316. https://doi.org/10.1007/s10646-013-1174-6
Kennamer RA, Stout JR, Jackson BP, et al (2005) Mercury patterns in wood duck eggs from a contaminated reservoir in South Carolina, USA. Environ Toxicol Chem 24:1793-800
Kennedy SN, Keogh M, Levin M, et al (2021) Regional variations and relationships among cytokine profiles, white blood cell counts, and blood mercury concentrations in Steller sea lion (Eumetopias jubatus) pups. Science of the Total Environment 775:144894. https://doi.org/10.1016/j.scitotenv.2020.144894
Kenntner N, Crettenand Y, Fünfstück H-J, et al (2006) Lead poisoning and heavy metal exposure of golden eagles (Aquila chrysaetos) from the European Alps. J Ornithol 148:173-177. https://doi.org/10.1007/s10336-006-0115-z
Kenntner N, Krone O, Altenkamp R, Tataruch F (2003) Environmental contaminants in liver and kidney of free-ranging northern goshawks (Accipiter gentilis) from three regions of Germany. Archives of Environmental Contamination and Toxicology 45(1) 0128-0135
Kepel TL, Salim HL, Heriati A, Ramdhan M (2019) Preliminary study of lead and mercury concentrations in seven commercial seafood at Lombok Island Indonesia. Aquaculture Aquarium Conservation Legislation 12(2) 696-705
Keskin Y, Baskaya R, Ozyaral O, et al (2007) Cadmium, lead, mercury and copper in fish from the Marmara Sea, Turkey. Bull Environ Contam Toxicol 78:258-61. https://doi.org/10.1007/s00128-007-9123-9
Keva O, Hayden B, Harrod C, Kahilainen KK (2017) Total mercury concentrations in liver and muscle of European whitefish (Coregonus lavaretus (L)) in a subarctic lake-Assessing the factors driving year-round variation. Environmental Pollution 231: 1518-1528
Keymer IF, Malcolm HM, Hunt A, Horsley DT (2001) Health evaluation of penguins (Sphenisciformes) following mortality in the Falklands (South Atlantic). Dis Aquat Organ 45:159-169. https://doi.org/10.3354/dao045159
Kidd KA, Stern G, Lemoalle J (2004) Mercury and other contaminants in fish from Lake Chad, Africa. Bull Environ Contam Toxicol 73:249-256. https://doi.org/10.1007/s00128-004-0420-2
Kidd K, a Bootsma H, a Hesslein RH, Lyle Lockhart W, et al 2003 Mercury Concentrations in the Food Web of Lake Malawi. East Africa Journal of Great Lakes Research 29: 258–266
Kidd K A Stern G Lemoalle J (2004) Mercury and other contaminants in fish from Lake Chad Africa Bulletin of environmental contamination and toxicology 73(2) 249-256
Kim CK, Lee TW, Lee KT, et al (2012) Nationwide monitoring of mercury in wild and farmed fish from fresh and coastal waters of Korea. Chemosphere 89(11) 1360-1368
Kim E-Y, Ichihashi H, Saeki K, et al (1996a) Metal accumulation in tissues of seabirds from Chaun, Northeast Siberia, Russia. Environmental Pollution 92:247-252
Kim EY, Murakami T, Saeki K, Tatsukawa R (1996b) Mercury levels and its chemical form in tissues and organs of seabirds. Arch Environ Contam Toxicol 30:259-266. https://doi.org/10.1007/s002449900035
Kim EY, Saeki K, Tanabe S, et al (1996c) Specific accumulation of mercury and selenium in seabirds. Environmental Pollution 94:261-265
Kim MK, Lee YM, Zoh KD (2015) Spatial and temporal variation of total mercury and methylmercury in lacustrine wetland in Korea. Environmental Science and Pollution Research 22(9) 6578-6589
Kim M, Park K, Park JY, Kwak IS (2013) Heavy metal contamination and metallothionein mRNA in blood and feathers of Black-tailed gulls (Larus crassirostris) from South Korea. Environ Monit Assess 185:2221-2230. https://doi.org/10.1007/s10661-012-2703-0
Kim SJ, Lee HK, Badejo AC Lee WC, et al (2016) Species-specific accumulation of methyl and total mercury in sharks from offshore and coastal waters of Korea. Marine pollution bulletin 102(1) 210-215
Kim SW, Han SJ, Kim Y, et al (2019) Heavy metal accumulation in and food safety of shark meat from Jeju island, Republic of Korea. PLoS One 14:1-18. https://doi.org/10.1371/journal.pone.0212410
Kim S-SS-G, Choi H-G, An Y-R (2011) Concentrations of trace metals in the tissues of long-beaked common dolphins (Delphinus capensis) in the East Sea, Korea. Ocean Science Journal 46:55-62. https://doi.org/10.1007/s12601-011-0005-z
Kiszka JJ, Aubail A, Hussey NE, et al (2015) Plasticity of trophic interactions among sharks from the oceanic south-western Indian Ocean revealed by stable isotope and mercury analyses. Deep Sea Research Part I: Oceanographic Research Papers 96:49-58. https://doi.org/10.1016/j.dsr.2014.11.006
Kitowski I, Jakubas D, Wiącek D, Sujak A (2017) Concentrations of lead and other elements in the liver of the white-tailed eagle (Haliaeetus albicilla) a European flagship species wintering in Eastern Poland. Ambio 1-17
Kitowski I, Kowalski R, Komosa A, Sujak A (2015) Total mercury concentration in the kidneys of birds from Poland. Turkish Journal of Zoology 39:693-701. https://doi.org/10.3906/zoo-1403-3
Kljakovic-Gašpic Z, Ticina V (2021) Mercury and selenium levels in archive samples of wild Atlantic bluefin tuna from the Mediterranean Sea. Chemosphere 284:. https://doi.org/10.1016/j.chemosphere.2021.131402
Knudsen L B Borgå K Jørgensen E H Van Bavel B Schlabach M Verreault J Gabrielsen G W (2007) Halogenated organic contaminants and mercury in northern fulmars (Fulmarus glacialis): levels relationships to dietary descriptors and blood to liver comparison Environmental Pollution 146(1) 25-33
Knutsen CJ, Varian-Ramos, CW (2020) Explaining variation in Colorado songbird blood mercury using migratory behavior foraging guild and diet. Ecotoxicology 1-13
Koesmawati TA, Arifin Z (2015) Mercury and Arsenic Content in Seafood Samples From the Jakarta Fishing Port, Indonesia. Marine Research in Indonesia 40:9. https://doi.org/10.14203/mri.v40i1.76
Kojadinovic J, Bustamante P, Le Corre M, Cosson RP (2007b) Trace elements in three marine birds breeding on Reunion Island (Western Indian ocean): part 2-factors influencing their detoxification. Arch Environ Contam Toxicol 52:431-40. https://doi.org/10.1007/s00244-005-8225-9
Kojadinovic J, Potier M, Le Corre M, et al (2006) Mercury content in commercial pelagic fish and its risk assessment in the Western Indian Ocean. Sci Total Environ 366:688-700. https://doi.org/10.1016/j.scitotenv.2006.02.006
Kojadinovic J, Potier M, Le Corre M, et al (2007c) Bioaccumulation of trace elements in pelagic fish from the Western Indian Ocean. Environmental Pollution 146:548-566. https://doi.org/10.1016/j.envpol.2006.07.015
Kojadinovic J, Bustamante P, Churlaud C, et al (2007a) Mercury in seabird feathers: Insight on dietary habits and evidence for exposure levels in the western Indian Ocean. Science of the Total Environment 384:194-204. https://doi.org/10.1016/j.scitotenv.2007.05.018
Komoroske LM, Lewison RL, Seminoff JA, et al (2011) Pollutants and the health of green sea turtles resident to an urbanized estuary in San Diego, CA. Chemosphere 84:544-552. https://doi.org/10.1016/j.chemosphere.2011.04.023
Komosa A, Kitowski I, Kowalski R, et al (2009a) Total Mercury Concentration in Kidneys of Birds of Prey From Different Part of Poland - Some Interspecies and Geographical Differences. Ecological Chemistry and Engineering S-Chemia I Inzynieria Ekologiczna S 16:19-28
Kopec AD, Bodaly RA, Lane OP, et al (2018) Elevated mercury in blood and feathers of breeding marsh birds along the contaminated lower Penobscot River, Maine, USA. Science of the Total Environment 634:1563-1579. https://doi.org/10.1016/j.scitotenv.2018.03.223
Kortei NK, Heymann ME, Essuman EK, et al (2020) Health risk assessment and levels of toxic metals in fishes (Oreochromis noliticus and Clarias anguillaris) from Ankobrah and Pra basins: Impact of illegal mining activities on food safety. Toxicol Rep 7:360-369. https://doi.org/10.1016/j.toxrep.2020.02.011
Kouame LBC, Bi EBB, Aka N, et al (2020) Seasonality of Hg dynamics in the Ebrié Lagoon (Côte d'Ivoire) ecosystem: influence of biogeochemical factors. Environmental Science and Pollution Research 27:19810-19825. https://doi.org/10.1007/s11356-020-08471-3/Published
Kraepiel AML, Keller K, Chin HB, et al (2003) Sources and Variations of Mercury in Tuna. Environ Sci Technol 37:5551-5558. https://doi.org/10.1021/es0340679
Kral T, Blahova J, Doubkova V, et al (2017) Accumulation of Mercury in The Tissues of the Great Cormorant (Phalacrocorax carbo) From Common Carp. Bull Environ Contam Toxicol 98:167-171. https://doi.org/10.1007/s00128-016-2002-5
Krey A, Kwan M, Chan HM (2012) Mercury speciation in brain tissue of polar bears (Ursus maritimus) from the Canadian Arctic. Environ Res 114:24-30. https://doi.org/10.1016/j.envres.2012.01.006
Krone CA, Robisch PA, Tilbury KL, et al (1999) Elements in liver tissues of bowhead whales (Balaena mysticetus). Mar Mamm Sci 15:123-142
Krone O, Stjernberg T, Kenntner N, Tataruch F, et al (2006) Mortality factors helminth burden and contaminant residues in white-tailed sea eagles (Haliaeetus albicilla) from Finland AMBI. J of the Human Environment 35(3) 98-104
Krug DM, Frith R, Wong SN, Ronconi RA, et al (2021) Marine pollution in fledged Leach's storm-petrels (Hydrobates leucorhous) from Baccalieu Island Newfoundland and Labrador. Canada Marine Pollution Bulletin 162: 111842
Kuepper ND, Böhm L, Braun C, Bustamante P, et al (2022) Persistent organic pollutants and mercury in a colony of Antarctic seabirds: higher concentrations in 1998 2001 and 2003 compared to 2014 to 2016. Polar Biology 45(7) 1229-1245
Kumar N, Chandan NK, Bhushan S, et al (2023) Health risk assessment and metal contamination in fish, water and soil sediments in the East Kolkata Wetlands, India, Ramsar site. Sci Rep 13:. https://doi.org/10.1038/s41598-023-28801-y
Kumari P, Kumar Maiti S (2019) Health risk assessment of lead, mercury, and other metal(loid)s: A potential threat to the population consuming fish inhabiting, a lentic ecosystem in Steel City (Jamshedpur), India. Human and Ecological Risk Assessment 25:2174-2192. https://doi.org/10.1080/10807039.2018.1495055
Kunito T, Nakamura S, Ikemoto T, et al (2004) Concentration and subcellular distribution of trace elements in liver of small cetaceans incidentally caugh along the Brazilian coast. Mar Pollut Bull 49:574-587
Kunito T, Watanabe I, Yasunaga G, et al (2002) Using trace elements in skin to discriminate the populations of minke whales in southern hemisphere. Mar Environ Res 53:175-197. https://doi.org/10.1016/S0141-1136(01)00119-2
Kusnadi A, Oktaviyani S (2019) Health Benefit Value of Selenium (HBV-Se) of mercury from consumption of fishes from Tual Indonesia In IOP Conference Series. Earth and Environmental Science 277: 012024
Kütter VT, Mirlean N, Baisch PRM, et al (2009) Mercury in freshwater, estuarine, and marine fishes from Southern Brazil and its ecological implication. Environ Monit Assess 159:35-42. https://doi.org/10.1007/s10661-008-0610-1
Kwaansa-Ansah EE, Agorku SE, Nriagu JO (2011) Levels of total mercury in different fish species and sediments from the Upper Volta Basin at Yeji in Ghana. Bull Environ Contam Toxicol 86:406-9. https://doi.org/10.1007/s00128-011-0214-2
Kwon SY, Mcintyre PB, Flecker AS, Campbell LM (2012) Mercury biomagnification in the food web of a neotropical stream. Science of the Total Environment, The 417-418:92-97. https://doi.org/10.1016/j.scitotenv.2011.11.060
Laar C, Fianko JR, Akiti TT, et al (2011) Determination of Heavy Metals in the Black-Chin Tilapia from the Sakumo Lagoon, Ghana. Research Journal of Environmental and Earth Sciences 3:8-13
Lacerda LD, Campos RC, Santelli RE (2013) Metals in water, sediments, and biota of an offshore oil exploration area in the Potiguar Basin, Northeastern Brazil. Environ Monit Assess 185:4427-4447. https://doi.org/10.1007/s10661-012-2881-9
Lacerda LD, Costa BGBC, Lopes DN, et al (2014) Mercury in indigenous, introduced and farmed fish from the semiarid region of the Jaguaribe River Basin, NE Brazil. Bull Environ Contam Toxicol 93:31-35. https://doi.org/10.1007/s00128-014-1263-0
Lacerda LD, Goyanna F, Bezerra MF, Silva GB (2017) Mercury Concentrations in Tuna (Thunnus albacares and Thunnus obesus) from the Brazilian Equatorial Atlantic Ocean. Bull Environ Contam Toxicol 98:149-155. https://doi.org/10.1007/s00128-016-2007-0
Lacerda LD, Paraquetti HHM, Marins RV, et al (2000) Mercury content in shark species from the south-eastern Brazilian coast. Rev Bras Biol 60:571-576
Lahaye V, Bustamante P, Dabin W, et al (2007a) Trace element levels in foetus-mother pairs of short-beaked common dolphins (Delphinus delphis) stranded along the French coasts. Environ Int 33:1021-8. https://doi.org/10.1016/j.envint.2007.05.008
Lailson-Brito J, Azeredo MAA, Malm O, et al (2002) Trace metals in liver and kidney of the franciscana (Pontoporia blainvillei) from the northern coast of Rio de Janeiro State, Brazil. Latin American Journal of Aquatic Mammals 1:107-114. https://doi.org/10.5597/lajam00014
Lailson-Brito J, Cruz R, Dorneles PR, et al (2012) Mercury-Selenium relationships in liver of Guiana Dolphin: The possible role of Kupffer cells in the detoxification process by Tiemannite formation. PLoS One 7:1-10. https://doi.org/10.1371/journal.pone.0042162
Lam JCW, Tanabe S, Chan SKF, et al (2006) Levels of trace elements in green turtle eggs collected from Hong Kong: Evidence of risks due to selenium and nickel. Environmental Pollution 144:790-801. https://doi.org/10.1016/j.envpol.2006.02.016
Lam JCW, Tanabe S, Lam MHW, Lam PKS (2005) Risk to breeding success of waterbirds by contaminants in Hong Kong: Evidence from trace elements in eggs. Environmental Pollution 135:481-490. https://doi.org/10.1016/j.envpol.2004.11.021
Lam JCW, Tanabe S, Wong BSF, Lam PKS (2004) Trace metal distribution in the mussel Perna perna along the Moroccan coast. Mar Pollut Bull 48:385-390. https://doi.org/10.1016/j.marpolbul.2003.11.007
Lane OP, O'Brien KM, Evers DC, et al (2011) Mercury in breeding saltmarsh sparrows (Ammodramus caudacutus caudacutus). Ecotoxicology 20:1984-1991. https://doi.org/10.1007/s10646-011-0740-z
Lane O, Adams EM, Pau N, O’Brien KM, et al (2020) Long-term monitoring of mercury in adult saltmarsh sparrows breeding in Maine Massachusetts and New York USA 2000–2017. Ecotoxicology 1-13
Langeland AL, Hardin RD, Neitzel RL (2017) Mercury levels in human hair and farmed fish near artisanal and small-scale gold mining communities in the madre de dios River Basin, Peru. Int J Environ Res Public Health 14:. https://doi.org/10.3390/ijerph14030302
Langner HW, Greene E, Domenech R, Staats MF (2012) Mercury and other mining-related contaminants in ospreys along the upper Clark Fork River, Montana, USA. Arch Environ Contam Toxicol 62:681-695. https://doi.org/10.1007/s00244-011-9732-5
Lara A, Galván-Magaña F, Elorriaga-Verplancken FR, et al (2022) Mercury, selenium and cadmium in juvenile blue (Prionace glauca) and smooth hammerhead (Sphyrna zygaena) sharks from the Northwest Mexican Pacific coast. Mar Pollut Bull 175:. https://doi.org/10.1016/j.marpolbul.2021.113311
Lara A, Galván-Magaña F, Elorriaga-Verplancken F, et al (2020) Bioaccumulation and trophic transfer of potentially toxic elements in the pelagic thresher shark Alopias pelagicus in Baja California Sur, Mexico. Mar Pollut Bull 156:111192. https://doi.org/10.1016/j.marpolbul.2020.111192
Lares ML, Huerta-Diaz M a, Marinone SG, Valdez-Márquez M (2012) Mercury and cadmium concentrations in farmed bluefin tuna (Thunnus orientalis) and the suitability of using the caudal peduncle muscle tissue as a monitoring tool. J Food Prot 75:725-30. https://doi.org/10.4315/0362-028X.JFP-11-447
Lavers JL, Bond AL (2013) Contaminants in indigenous harvests of apex predators: The Tasmanian Short-tailed Shearwater as a case study. Ecotoxicol Environ Saf 95:78-82. https://doi.org/10.1016/j.ecoenv.2013.05.021
Lavoie RA, Champoux L, Rail JF, Lean DR (2010) Organochlorines brominated flame retardants and mercury levels in six seabird species from the Gulf of St Lawrence (Canada): relationships with feeding ecology migration and molt. Environmental Pollution 158(6) 2189-2199
Law RJ, Allchin CR, Jones BR, et al (1997) Metals and organochlorines in tissues of a Blainville's beaked whale (mesoplodon densirostris) and a killer whale (Orcinus orca) stranded in the United Kingdom. Mar Pollut Bull 34:208-212
Law RJ, Bennett ME, Blake SJ, et al (2001) Metals and organochlorines in pelagic cetacenas stranded on the coasts of England and Wales. Mar Pollut Bull 42:522-526
Law RJ, Morris RJ, Allchin CR, et al (2003) Metals and organochlorines in small cetaceans stranded on the east coast of Australia. Mar Pollut Bull 46:1206-11. https://doi.org/10.1016/S0025-326X(03)00220-0
Le Bourg B, Kiszka JJ, Bustamante P, et al (2019) Effect of body length, trophic position and habitat use on mercury concentrations of sharks from contrasted ecosystems in the southwestern Indian Ocean. Environ Res 169:387-395. https://doi.org/10.1016/j.envres.2018.11.024
Le Croizier G, Lorrain A, Schaal G, et al (2020a) Trophic resources and mercury exposure of two silvertip shark populations in the Northeast Pacific Ocean. Chemosphere 253:. https://doi.org/10.1016/j.chemosphere.2020.126645
Le Croizier G, Lorrain A, Sonke JE, et al (2020b) The Twilight Zone as a Major Foraging Habitat and Mercury Source for the Great White Shark. Environ Sci Technol 54:15872-15882. https://doi.org/10.1021/acs.est.0c05621
Le Croizier G, Lorrain A, Sonke JE, et al (2020c) Mercury isotopes as tracers of ecology and metabolism in two sympatric shark species. Environmental Pollution 265:. https://doi.org/10.1016/j.envpol.2020.114931
Le Croizier G, Point D, Renedo M, Munaron JM, et al (2022) Mercury concentrations biomagnification and isotopic discrimination factors in two seabird species from the Humboldt Current ecosystem. Marine Pollution Bulletin 177: 113481
Le Croizier G, Schaal G, Point D, Le Loc'h F, et al (2019) Stable isotope analyses revealed the influence of foraging habitat on mercury accumulation in tropical coastal marine fish. Science of the Total Environment 650 2129-2140
Le Croizier G, Sonke JE, Lorrain A, et al (2022) Foraging plasticity diversifies mercury exposure sources and bioaccumulation patterns in the world's largest predatory fish. J Hazard Mater 425:. https://doi.org/10.1016/j.jhazmat.2021.127956
Le DQ, Satyanarayana B, Fui SY, Shirai K (2018) Mercury Bioaccumulation in Tropical Mangrove Wetland Fishes: Evaluating Potential Risk to Coastal Wildlife. Biological trace element research 186(2) 538-545
Le DQ, Tanaka K, Dung LV, et al (2017) Biomagnification of total mercury in the mangrove lagoon foodweb in east coast of Peninsula, Malaysia. Reg Stud Mar Sci 16:49-55. https://doi.org/10.1016/j.rsma.2017.08.006
Leady BS, Gottgens JF (2001) Mercury accumulation in sediment cores and along food chains in two regions of the Brazilian Pantanal. Wetlands Ecology and Management 9(4) 349-361
Lebedeva N V., Zimina OL, Fateev NN, et al (2018) Mercury in Hydrobionts and Their Habitat in Grønfjorden, West Spitsbergen, in Early Springtime. Geochemistry International 56:332-343. https://doi.org/10.1134/S0016702918040031
Lebel J, Roulet M, Mergler D, et al (1997) Fish diet and mercury exposure in a riparian amazonian population. In: Water, Air, and Soil Pollution. pp 31-44
Lechler PJ, Miller JR, Lacerda LD, et al (2000) Elevated mercury concentrations in soils, sediments, water, and fish of the Madeira River basin, Brazilian Amazon: A function of natural enrichments? Science of the Total Environment 260:87-96. https://doi.org/10.1016/S0048-9697(00)00543-X
Lee CS, Lutcavage ME, Chandler E, et al (2016b) Declining mercury concentrations in bluefin tuna reflect reduced emissions to the North Atlantic Ocean. Environ Sci Technol 50:12825-12830. https://doi.org/10.1021/acs.est.6b04328
Lee DP, Honda K, Tatsukawa R, Won PO (1989) Distribution and residue level of mercury cadmium and lead in Korean birds. Bulletin of environmental contamination and toxicology 43(4) 550-555
Lee J, Kim C, Park K, et al (2008) Nation-Wide Monitoring Mercury Residues in Freshwater and Estuarine Fish Tissue for Building the National Fish Contamination Survey System in Korea Background : Methods : Results : Conclusion : Epidemiology 11001. https://doi.org/10.1097/01.ede.0000340459.87056.fa
Lehel J, Gál J, Faragó S, Berta E, et al (2013) Evaluation of mercury and lead content in the liver of the cormorant (Phalacrocorax carbo sinensis) population of Kis-Balaton Hungary. Acta Veterinaria Hungarica 61(2) 187-196
Lemaire J, Bustamante P, Olivier A, Lourdais O, et al (2018) Determinants of mercury contamination in viperine snakes Natrix maura in Western Europe. Science of The Total Environment 635: 20-25
Lemarchand C, Rosoux R, Pénide ME, Berny P (2012) Tissue concentrations of pesticides, PCBs and metals among ospreys, pandion haliaetus, collected in France. Bull Environ Contam Toxicol 88:89-93. https://doi.org/10.1007/s00128-011-0453-2
Lemes M, Wang F, Stern G a, et al (2011) Methylmercury and selenium speciation in different tissues of beluga whales (Delphinapterus leucas) from the western Canadian Arctic. Environmental Toxicology and Chemistry / SETAC 30:2732-8. https://doi.org/10.1002/etc.684
Lemos LS, de Moura JF, Hauser-Davis RA, et al (2013) Small cetaceans found stranded or accidentally captured in southeastern Brazil: Bioindicators of essential and non-essential trace elements in the environment. Ecotoxicol Environ Saf 97:166-175. https://doi.org/10.1016/j.ecoenv.2013.07.025
Leonzio C, Focardi S, Fossi C (1992) Heavy metals and selenium in stranded dolphins of Northern Tyrrhenian (NW Mediterranean). Sci Total Environ 119:77-84
Leonzio C, Bianchi N, Gustin M, et al (2009) Mercury, lead and copper in feathers and excreta of small passerine species in relation to foraging guilds and age of feathers. Bull Environ Contam Toxicol 83:693-697. https://doi.org/10.1007/s00128-009-9789-2
Levengood JM, Smith R V, Gay DA, et al (2014) Mercury in Migrating Shorebirds in the Illinois River Valley. Waterbirds 37:225-229. https://doi.org/10.1675/063.037.0212
Lewis M, Chancy C (2008) A summary of total mercury concentrations in flora and fauna near common contaminant sources in the Gulf of Mexico. Chemosphere 70:2016-24. https://doi.org/10.1016/j.chemosphere.2007.09.020
Ley-Quiñónez C, Zavala-Norzagaray AA, Espinosa-Carre??n TL, et al (2011) Baseline heavy metals and metalloid values in blood of loggerhead turtles (Caretta caretta) from Baja California Sur, Mexico. Mar Pollut Bull 62:1979-1983. https://doi.org/10.1016/j.marpolbul.2011.06.022
Li M Juang C A Ewald J D Yin R Mikkelsen B Krabbenhoft D P Sunderland E M (2020) Selenium and stable mercury isotopes provide new insights into mercury toxicokinetics in pilot whales Science of the Total Environment 710 136325
Li W, Wang WX (2019) Inter-species differences of total mercury and methylmercury in farmed fish in Southern China: Does feed matter? Science of the Total Environment 651:1857-1866. https://doi.org/10.1016/j.scitotenv.2018.10.095
Li Z, Pethybridge HR, Gong Y, et al (2022) Effect of body size, feeding ecology and maternal transfer on mercury accumulation of vulnerable silky shark Carcharhinus falciformis in the eastern tropical pacific. Environmental Pollution 309:. https://doi.org/10.1016/j.envpol.2022.119751
Lian M, Castellini JM, Miller D, et al (2020) Assessing d13C, d15N and Total Mercury Measures in Epidermal Biopsies From Gray Whales. Front Mar Sci 7:. https://doi.org/10.3389/fmars.2020.00133
Lian M, Field CL, van Wijngaarden E, et al (2021) Assessment of clinical outcomes associated with mercury concentrations in harbor seal pups (Phoca vitulina richardii) in central California. Science of the Total Environment 758:. https://doi.org/10.1016/j.scitotenv.2020.143686
Liang P, Shao D-D, Wu S-C, et al (2011) The influence of mariculture on mercury distribution in sediments and fish around Hong Kong and adjacent mainland China waters. Chemosphere 82:1038-43. https://doi.org/10.1016/j.chemosphere.2010.10.061
Liao PY, Liu CW, Liu WY (2016) Bioaccumulation of mercury and polychlorinated dibenzo-p-dioxins and dibenzofurans in salty water organisms. Environ Monit Assess 188:12. https://doi.org/10.1007/s10661-015-5019-z
Liberda EN, Tsuji LJS, Martin ID, et al (2014) The complexity of hair/blood mercury concentration ratios and its implications. Environ Res 134:286-294. https://doi.org/10.1016/j.envres.2014.08.007
Licata P, Trombetta D, Cristani M, et al (2005) Heavy metals in liver and muscle of bluefin tuna (Thunnus thynnus) caught in the Straits of Messina (Sicily, Italy). Environ Monit Assess 107:239-48. https://doi.org/10.1007/s10661-005-2382-1
Lim SY (2012) Effect of catch areas on chemical composition and heavy metals concentration of chub mackerel (Scomber japonicus). Life Sci J 9:1276-1280
Lima APS, Sarkis JES, Shihomatsu HM, Muller RCS (2005) Mercury and selenium concentrations in fish samples from Cachoeira do PiriaMunicipality, ParaState, Brazil. Environ Res 97:236-244. https://doi.org/10.1016/j.envres.2004.05.005
Lima GS, Menegario AA, Sulato ET, Pedrobom JH, et al (2022) Mercury Concentration in Liver Tissues of South American Fur Seals (Arctocephalus australis) from Southwestern Atlantic Ocean. Journal of the Brazilian Chemical Society 33: 1309-1318
Lin C, Chen J, Xu J, et al (2022) Distribution and risk assessment of heavy metals in the economic fish of the Southern Fujian Province. Environ Toxicol Pharmacol 92:. https://doi.org/10.1016/j.etap.2022.103834
Linde AR, Sanchez-Galan S, Garcia-Vazquez E (2004) Heavy metal contamination of European eel (Anguilla anguilla) and brown trout (Salmo trutta) caught in wild ecosystems in Spain. J Food Prot 67:2332-2336
Lindeström L (2001) Mercury in sediment and fish communities of Lake Vänern, Sweden: recovery from contamination. Ambio 30:538-44. https://doi.org/10.1579/0044-7447-30.8.538
Lino AS, Kasper D, Guida YS, Thomaz JR, et al (2018) Mercury and selenium in fishes from the Tapajós River in the Brazilian Amazon: An evaluation of human exposure. Journal of Trace Elements in Medicine and Biology 48: 196-201
Lins DC, Meirelles ME, Malm O, Lima NRW (2008) Mercury concentration in the freshwater bonefish Cyphocharax gilbert (Curimatidae) and its parasite the crustacean Riggia paranensis (Cymothoidae). Neotropical Ichthyology 6:283-288. https://doi.org/10.1590/S1679-62252008000200017
Lippold A, Aars J, Andersen M, Aubail A, et al (2020) Two decades of mercury concentrations in Barents Sea polar bears (Ursus maritimus) in relation to dietary carbon sulfur and nitrogen. Environmental Science Technology 54(12) 7388-7397
Lippold A, Boltunov A, Aars J, et al (2022) Spatial variation in mercury concentrations in polar bear (Ursus maritimus) hair from the Norwegian and Russian Arctic. Science of the Total Environment 822:. https://doi.org/10.1016/j.scitotenv.2022.153572
Lischka A, Betty EL, Braid HE, et al (2021) Trace element concentrations, including Cd and Hg, in long-finned pilot whales (Globicephala melas edwardii) mass stranded on the New Zealand coast. Mar Pollut Bull 165:. https://doi.org/10.1016/j.marpolbul.2021.112084
Lischka A, Lacoue-Labarthe T, Hoving HJT, Javidpour J, et al (2018) High cadmium and mercury concentrations in the tissues of the orange-back flying squid Sthenoteuthis pteropus from the tropical Eastern Atlantic. Ecotoxicology and environmental safety 163: 323-330
Liu BY, Chen IW, Chen PW, et al (2023) Risk assessment of methylmercury and species identification in shark meats ingested by Taiwan children. Food Control 145:. https://doi.org/10.1016/j.foodcont.2022.109461
Liu CB, Hua XB, Liu HW, Yu B, et al (2018) Tracing aquatic bioavailable Hg in three different regions of China using fish Hg isotopes. Ecotoxicology and Environmental Safety 150: 327-334
Liu F, Li M, Lu J, et al (2021) Trace metals (As, Cd, Cr, Cu, Hg, Ni, Pb, Zn) and stable isotope ratios (d13c and d15n) in fish from wulungu lake, Xinjiang, China. Int J Environ Res Public Health 18:. https://doi.org/10.3390/ijerph18179007
Liu H wei, Yu B, Yang L, et al (2020a) Terrestrial mercury transformation in the Tibetan Plateau: New evidence from stable isotopes in upland buzzards. J Hazard Mater 400:. https://doi.org/10.1016/j.jhazmat.2020.123211
Liu H, Yu B, Fu J, et al (2019) Different circulation history of mercury in aquatic biota from King George Island of the Antarctic. Environmental Pollution 250:892-897. https://doi.org/10.1016/j.envpol.2019.04.113
Liu J, Xu X, Yu S, et al (2014) Mercury pollution in fish from South China Sea: levels, species-specific accumulation, and possible sources. Environ Res 131:160-4. https://doi.org/10.1016/j.envres.2014.03.004
Liu Q, Liao Y, Xu X, et al (2020b) Heavy metal concentrations in tissues of marine fish and crab collected from the middle coast of Zhejiang Province, China. Environ Monit Assess 192:. https://doi.org/10.1007/s10661-020-8234-1
Llull RM, Garí M, Canals M, et al (2017) Mercury concentrations in lean fish from the Western Mediterranean Sea: Dietary exposure and risk assessment in the population of the Balearic Islands. Environ Res 158:16-23. https://doi.org/10.1016/j.envres.2017.05.033
Lobus N V., Komov VT (2016) Mercury in the muscle tissue of fish in the Central and South Vietnam. Inland Water Biol 9:319-328. https://doi.org/10.1134/S1995082916030159
Lockhart WL, Stern G a, Wagemann R, et al (2005) Concentrations of mercury in tissues of beluga whales (Delphinapterus leucas) from several communities in the Canadian Arctic from 1981 to 2002. Sci Total Environ 351-352:391-412. https://doi.org/10.1016/j.scitotenv.2005.01.050
Lodenius M, Skarén U, Hellstedt P, Tulisalo E (2014) Mercury in various tissues of three mustelid species and other trace metals in liver of European otter from Eastern Finland. Environ Monit Assess 186:325-333. https://doi.org/10.1007/s10661-013-3376-z
Lopez (2013) Heavy metal concentrations of two highly migratory sharks (Prionace glauca and Isurus oxyrinchus) in the southeastern Pacific waters: comments on public health and conservation. Trop Conserv Sci
López-Barrera EA, Barragán-Gonzalez RG (2016) Metals and metalloid in eight fish species consumed by citizens of Bogota D.C., Colombia, and potential risk to humans. J Toxicol Environ Health A. https://doi.org/10.1080/15287394.2016.1149130
Loseto LL, Stern GA, Macdonald RW (2015) Distant drivers or local signals: Where do mercury trends in western Arctic belugas originate? Science of the Total Environment 509-510:226-236. https://doi.org/10.1016/j.scitotenv.2014.10.110
Loseto L, Stern G, Deibel D, et al (2008a) Linking mercury exposure to habitat and feeding behaviour in Beaufort Sea beluga whales. Journal of Marine Systems 74:1012-1024. https://doi.org/10.1016/j.jmarsys.2007.10.004
Lounsbury-Billie MJ, Rand GM, Cai Y, Bass, Jr. OL (2008) Metal concentrations in Osprey (Pandion haliaetus) populations in the Florida Bay estuary. Ecotoxicology 17:616-622. https://doi.org/10.1007/s10646-008-0232-y
Lourenço R, Tavares PC, del Mar Delgado M, et al (2011) Superpredation increases mercury levels in a generalist top predator, the eagle owl. Ecotoxicology 20:635-642. https://doi.org/10.1007/s10646-011-0603-7
Low KE, Ramsden DK, Jackson AK, et al (2020) Songbird feathers as indicators of mercury exposure: high variability and low predictive power suggest limitations. Ecotoxicology 29:1281-1292. https://doi.org/10.1007/s10646-019-02052-y
Lowe CL, Jordan-Ward R, Hunt KE, Rogers MC, et al (2022) Case studies on longitudinal mercury content in humpback whale (Megaptera novaeangliae) baleen. Heliyon 8(1) e08681
Lozano-Bilbao E, Lozano G, Gutiérrez ÁJ, et al (2018) Mercury, cadmium, and lead content in demersal sharks from the Macaronesian islands. Environmental Science and Pollution Research 25:21251-21256. https://doi.org/10.1007/s11356-018-2550-9
Lucia M, André JM, Gontier K, Diot N, et al (2010) Trace element concentrations (mercury cadmium copper zinc lead aluminium nickel arsenic and selenium) in some aquatic birds of the Southwest Atlantic Coast of France. Archives of environmental contamination and toxicology 58(3) 844-853
Lucia M, Bocher P, Cosson RP, et al (2012) Insight on trace element detoxification in the Black-tailed Godwit (Limosa limosa) through genetic, enzymatic and metallothionein analyses. Science of the Total Environment 423:73-83. https://doi.org/10.1016/j.scitotenv.2012.02.005
Lucia M, Strøm H, Bustamante P, Gabrielsen GW (2016) Trace Element Concentrations in Relation to the Trophic Behaviour of Endangered Ivory Gulls (Pagophila eburnea) During Their Stay at a Breeding Site in Svalbard. Arch Environ Contam Toxicol 71:518-529. https://doi.org/10.1007/s00244-016-0320-6
Lucia M, Verboven N, Strøm H, et al (2015) Circumpolar contamination in eggs of the high-arctic ivory gull Pagophila eburnea. Environ Toxicol Chem 34:1552-1561. https://doi.org/10.1002/etc.2935
Luckhurst BE, Prince ED, Llopiz J, et al (2006) EVIDENCE OF BLUE MARLIN ( Makaira nigricanS ) SPAWNING IN BERMUDA WATERS AND ELEVATED MERCURY LEVELS IN LARGE SPECIMENS. 79:691-704
Luczynska J (2005) The influence of weight and length on the mercury content in the muscle tissue of fish from four lakes in the Olsztyn Lake District (Poland). Archive of Polish Fisheries 13:51-61
Luo J, Ye Y, Wang Y (2014) Dietary exposure of the red-crowned crane (Grus japonensis) to total and methyl mercury in Zhalong Wetland, northeastern China. Biol Trace Elem Res 159:210-218. https://doi.org/10.1007/s12011-014-9993-8
Lyle JM (1984) Mercury concentrations in four carcharhinid and three hammerhead sharks from coastal waters of the Northern Territory. Australian Journal of Marine and Freshwater Research 35:441-451
Lyle JM (1986) Mercury and selenium concentrations in sharks from Northern Australian waters. Australian Journal of Marine and Freshwater Research 37:309-321
Lyons K, Carlisle AB, Lowe CG (2017) Influence of ontogeny and environmental exposure on mercury accumulation in muscle and liver of male Round Stingrays. Mar Environ Res 130:30-37. https://doi.org/10.1016/j.marenvres.2017.07.004
Lyver P, O'B Aldridge SP, Gormley AM, Gaw S, et al (2017) Elevated mercury concentrations in the feathers of grey-faced petrels (Pterodroma gouldi) in New Zealand. Marine Pollution Bulletin
Lyytikäinen M, Pätynen J, Hyvärinen H, Sipilä, T et al (2015) Mercury and Selenium Balance in Endangered Saimaa Ringed Seal Depend on Age and Sex. Environ Sci Technol 49:11808-11816. https://doi.org/10.1021/acs.est.5b01555
M EL-SAYED A B E E R A AM ALI M O H A M M E D (2020) Heavy Metals Content in Canned Tuna Fish Marketed in Assiut City Egypt and Its Related Human Health Risk Assessment Assiut Veterinary Medical Journal 66(165) 1-20
Ma NL, Hansen M, Roland Therkildsen O, et al (2020) Body mass, mercury exposure, biochemistry and untargeted metabolomics of incubating common eiders (Somateria mollissima) in three Baltic colonies. Environ Int 142:105866. https://doi.org/10.1016/j.envint.2020.105866
Maage A, Nilsen BM, Julshamn K, et al (2017) Total Mercury, Methylmercury, Inorganic Arsenic and Other Elements in Meat from Minke Whale (Balaenoptera acutorostrata) from the North East Atlantic Ocean. Bull Environ Contam Toxicol. https://doi.org/10.1007/s00128-017-2106-6
Machiwa JF (2005) Metals in Nile perch (Lates niloticus) and suspended particulate matter from Lake Victoria, Tanzania. Journal of Environmental Science and Health 40:1809-1822. https://doi.org/Doi 10.1081/Ese-200068063
Machovsky-Capuska GE, von Haeften G, Romero MA, et al (2020) Linking cadmium and mercury accumulation to nutritional intake in common dolphins (Delphinus delphis) from Patagonia, Argentina. Environmental Pollution 263:. https://doi.org/10.1016/j.envpol.2020.114480
Mackey E a, Oflaz RD, Epstein MS, et al (2003) Elemental composition of liver and kidney tissues of rough-toothed dolphins (Steno bredanensis). Arch Environ Contam Toxicol 44:523-532. https://doi.org/10.1007/s00244-002-2039-9
MacMillan GA, Amyot M, Daoust PY, Lemire M (2022) Age-specific trace element bioaccumulation in grey seals from the Gulf of St. Lawrence. Chemosphere 294:. https://doi.org/10.1016/j.chemosphere.2022.133640
Madigan DJ, Li M, Yin R, Baumann H, et al (2018) Mercury stable isotopes reveal influence of foraging depth on mercury concentrations and growth in Pacific bluefin tuna. Environmental science technology
Madigan DJ, Snodgrass OE, Fisher NS (2018) From migrants to mossbacks: tracer-and tag-inferred habitat shifts in the California yellowtail Seriola dorsalis. Marine Ecology Progress Series 597: 221-230
Madkour H a, Obirikorang K a, Amisah S, et al (2011) Relationship Between Heavy Metal Concentrations in Bottom Sediments and the Clam, Galatea Paradoxa (Born 1778) from the Volta Estuary, Ghana. J Environ Prot (Irvine, Calif) 02:720-728. https://doi.org/10.4236/jep.2011.26083
Maffucci F (2005) Trace element ( Cd , Cu , Hg , Se , Zn ) accumulation and tissue distribution in loggerhead turtles ( Caretta caretta ) from the Western Mediterranean Sea ( southern Italy ). Chemosphere 58:535-542. https://doi.org/10.1016/j.chemosphere.2004.09.032
Magalhães MC, Costa V, Menezes GM, et al (2007) Intra- and inter-specific variability in total and methylmercury bioaccumulation by eight marine fish species from the Azores. Mar Pollut Bull 54:1654-62. https://doi.org/10.1016/j.marpolbul.2007.07.006
Maher W, Krikowa F, Ellwood M (2020) Mercury cycling in Australian estuaries and near shore coastal ecosystems: Triggers for management. Elem Sci Anth 8:29. https://doi.org/10.1525/elementa.425
Mahfouz C, Henry F, Courcot L, et al (2014) Harbour porpoises (Phocoena phocoena) stranded along the southern North Sea: An assessment through metallic contamination. Environ Res 133:266-273. https://doi.org/10.1016/j.envres.2014.06.006
Mahjoub M, Fadlaoui S, El Maadoudi M, Smiri Y (2021) Mercury, Lead, and Cadmium in the Muscles of Five Fish Species from the Mechraâ-Hammadi Dam in Morocco and Health Risks for Their Consumers. J Toxicol 2021:. https://doi.org/10.1155/2021/8865869
Makaure J, Dube T, Stewart D, Razavi NR (2023) Mercury Exposure in Two Fish Trophic Guilds from Protected and ASGM-Impacted Reservoirs in Zimbabwe and Possible Risks to Human Health. Arch Environ Contam Toxicol 84:199-213. https://doi.org/10.1007/s00244-023-00977-4
Malcolm HM, Boyd IL, Osborn D, et al (1994) Trace metals in Antarctic fur seal (Arctocephalus gazella) livers from Bird Island, South Georgia. Mar Pollut Bull 28:375-380. https://doi.org/10.1016/0025-326X(94)90275-5
Malik N, Biswas AK, Qureshi TA, et al (2010) Bioaccumulation of heavy metals in fish tissues of a freshwater lake of Bhopal. Environ Monit Assess 160:267-276. https://doi.org/10.1007/s10661-008-0693-8
Malinowski CR (2019) High mercury concentrations in Atlantic Goliath Grouper: Spatial analysis of a vulnerable species. Mar Pollut Bull 143:81-91. https://doi.org/10.1016/j.marpolbul.2019.04.006
Mallory ML, Braune BM (2018) Do concentrations in eggs and liver tissue tell the same story of temporal trends of mercury in high Arctic seabirds? Journal of Environmental Sciences 68: 65-72
Mallory ML, Braune BM, Provencher JF, et al (2015) Mercury concentrations in feathers of marine birds in Arctic Canada. Mar Pollut Bull 98:308-313. https://doi.org/10.1016/j.marpolbul.2015.06.043
Mallory ML, Braune BM, Provencher JF, et al (2015) Mercury concentrations in feathers of marine birds in Arctic Canada. Mar Pollut Bull 98:308-313. https://doi.org/10.1016/j.marpolbul.2015.06.043
Mallory M L O'Driscoll N J Klapstein S Varela J L Ceapa C Stokesbury M J (2018) Methylmercury in tissues of Atlantic sturgeon (Acipenser oxyrhynchus) from the Saint John River New Brunswick Canada Marine Pollution Bulletin 126 250-254
Mallory ML, Provencher JF, Robertson GJ, et al (2018) Mercury concentrations in blood, brain and muscle tissues of coastal and pelagic birds from northeastern Canada. Ecotoxicol Environ Saf 157:424-430. https://doi.org/10.1016/j.ecoenv.2018.04.004
Mallory ML, Provencher JF, Robertson GJ, et al (2018) Mercury concentrations in blood, brain and muscle tissues of coastal and pelagic birds from northeastern Canada. Ecotoxicol Environ Saf 157:424-430. https://doi.org/10.1016/j.ecoenv.2018.04.004
Malm O, Pfeiffer WC, Souza CMM, Reuther R (1990) Mercury pollution due to gold mining in the Madeira River Basin Brazil. Ambio 19:11-5
Manavi PN, Mazumder A (2018) Potential risk of mercury to human health in three species of fish from the southern Caspian Sea. Mar Pollut Bull 130:1-5. https://doi.org/10.1016/j.marpolbul.2018.03.004
Manceau A, Azemard S, Hédouin L, et al (2021) Chemical Forms of Mercury in Blue Marlin Billfish: Implications for Human Exposure. Environ Sci Technol Lett 8:405-411. https://doi.org/10.1021/acs.estlett.1c00217ï
Manceau A, Brossier R, Janssen SE, Rosera TJ, et al (2021) Mercury isotope fractionation by internal demethylation and biomineralization reactions in seabirds: Implications for environmental mercury science. Environmental Science Technology 55(20) 13942-13952
Manhães BMR, de Souza Picaluga A, Bisi TL, de Freitas Azevedo A, et al (2020) Tracking mercury in the southwestern Atlantic Ocean: the use of tuna and tuna-like species as indicators of bioavailability. Environmental Science and Pollution Research 27(7) 6813-6823
Manhães BMR, Santos-Neto EB, Tovar LR, et al (2021) Changes in mercury distribution and its body burden in delphinids affected by a morbillivirus infection: Evidences of methylmercury intoxication in Guiana dolphin. Chemosphere 263:. https://doi.org/10.1016/j.chemosphere.2020.128286
Manhães BMR, Vannuci-Silva M, Brião JA, et al (2022) Temporal trends of trace elements bioaccumulation by a vulnerable cetacean (Pontoporia blainvillei) before and after one of the largest mining disasters worldwide. Science of the Total Environment 804:. https://doi.org/10.1016/j.scitotenv.2021.150196
Manning T, Ross GA, Symons R (2008) Environmental contaminants in white-bellied sea-eagles (Haliaeetus leucogaster) found in Sydney Australia Australasian. Journal of Ecotoxicology 14(1) 21
Mansouri B, Majnoni F, Moussavi SP (2014) Distribution of mercury in some organs of the Kani Barazan wetland common coot (Fulica atra). Chemistry and Ecology 30:440-445. https://doi.org/10.1080/02757540.2014.885018
Manullang CY, Cordova MR, Purbonegoro T, et al (2020) Mercury concentrations in Kayeli Bay, Buru Island of Indonesia: The update of possible effect of land-based gold mining. IOP Conf Ser Earth Environ Sci 618:. https://doi.org/10.1088/1755-1315/618/1/012023
Marcovecchio (1994) Trace metal residues in tissues of two crustacean species from the Bahia Blanca estuary, Argentina
Marcovecchio JE (2004) The use of Micropogonias furnieri and Mugil liza as bioindicators of heavy metals pollution in La Plata river estuary Argentina. Science of the Total Environment 323(1) 219-226
Marcovecchio JE, Moreno VJ (1993) Cadmium zinc and total mercury levels in the tissues of several fish species from La Plata river estuary Argentina. Environmental monitoring and assessment 25(2) 119-130
Marcovecchio JE, Andrade S, Ferrer LD, Asteasuain RO, et al (2001) Mercury distribution in estuarine environments from Argentina: the detoxification and recovery of salt marshes after 15 years. Wetlands Ecology and Management 9(4) 317-322
Marcovecchio JE, Gerpe MS, Bastida RO, Rodríguez DH, et al (1994) Environmental contamination and marine mammals in coastal waters from Argentina: an overview. Science of the Total Environment 154(2) 141-151
Marcovecchio JE, Moreno VJ, Perez A (1988) Determination of heavy metal concentrations in biota of Bahía Blanca Argentina. Science of the total environment 75(2) 181-190
Marcovecchio JE, Moreno VJ, Perez A (1988) The sole Paralichthys sp as an indicator species for heavy metal pollution in the Bahía Blanca estuary Argentina. Science of the total environment 75(2) 191-199
Marcovecchio JE, Monero VH, Perez A (1988) Total mercury levels in marine organisms of the Bahía Blanca estuarine trophic web. Insistuto Nacional de Investigacion y Desarrollo Pesquero. 175:122-129
Marcovecchio JE, Moreno VJ, Pérez A (1991) Metal accumulation in tissues of sharks from the Bahía Blanca Estuary, Argentina. Mar Environ Res 31:263-274
Marcovecchio JE, Moreno VJ, Bastida RO, et al (1990) Tissue distribution of heavy metals in small cetaceans from the Southwestern Atlantic Ocean. Mar Pollut Bull 21:299-304
Marino KB, Hoover-Miller A, Conlon S, et al (2011) Quantification of total mercury in liver and heart tissue of Harbor Seals (Phoca vitulina) from Alaska USA. Environ Res 111:1107-15. https://doi.org/10.1016/j.envres.2011.07.010
Marko PB, Nance HA, van den Hurk P (2014) Seafood substitutions obscure patterns of mercury contamination in Patagonian toothfish (Dissostichus eleginoides) or “Chilean sea bass”. PloS one 9(8) e104140
Marrugo J, Lans E, Benítez L (2007) Finding of mercury in fish from the Ayapel marsh Cordoba Colombia. Revista MVZ Córdoba 12(1) 878-886
Marrugo-Negrete et al (2013) Relationship between Mercury Levels in hair and fish consumption in a population living near a hydroelectric tropical dam
Marrugo-Negrete JL, Ruiz-Guzmán JA, Ruiz-Fernández AC (2018) Biomagnification of Mercury in Fish from Two Gold Mining-Impacted Tropical Marshes in Northern Colombia. Arch Environ Contam Toxicol 74:121-130. https://doi.org/10.1007/s00244-017-0459-9
Marrugo-Negrete J, Benitez LN, Olivero-Verbel J (2008) Distribution of mercury in several environmental compartments in an aquatic ecosystem impacted by gold mining in northern Colombia. Archives of environmental contamination and toxicology 55(2) 305-316
Marrugo-Negrete J, Benítez LN, Olivero-Verbel J, et al (2010) Spatial and seasonal mercury distribution in the Ayapel Marsh Mojana region Colombia. International journal of environmental health research 20(6) 451-459
Marrugo-Negrete J, Navarro-Frómeta A, Ruiz-Guzmán J (2015) Total mercury concentrations in fish from Urrá reservoir (Sinú river, Colombia). Six years of monitoring. RevMVZ Córdoba 20:4754-4765
Marrugo-Negrete J, Pinedo-Hernández J, Marrugo-Madrid S, et al (2021) Sea Cucumber as Bioindicator of Trace Metal Pollution in Coastal Sediments. Biol Trace Elem Res 199:2022-2030. https://doi.org/10.1007/s12011-020-02308-3/Published
Marrugo-Negrete J, Verbel JO, Ceballos EL, Benitez LN (2008) Total mercury and methylmercury concentrations in fish from the Mojana region of Colombia. Environmental geochemistry and health 30(1) 21-30
Mársico ET, Machado MES, Knoff M, São Clemente SC (2007) Total mercury in sharks along the southern Brazilian Coast. Arquivo Brasileiro de Medicina Veterinária e Zootecnia 59(6) 1593-1596
Martín-del-Campo R, Bárcenas-Ibarra A, Lund G, et al (2019) Mercury Concentration, DNA Methylation, and Mitochondrial DNA Damage in Olive Ridley Sea Turtle Embryos With Schistosomus Reflexus Syndrome. Vet Pathol 56:940-949. https://doi.org/10.1177/0300985819868649
Martinelli LA, Ferreira JR, Forsberg BR, et al (1988) Mercury contamination in the Amazon - a gold rush consequence. Source: Ambio 17:252-254
Martínez A, Crespo D, Fernández JÁ, Aboal JR, et al (2012) Selection of flight feathers from Buteo buteo and Accipiter gentilis for use in biomonitoring heavy metal contamination. Science of the Total Environment 425: 254-261
Martinez G, McCord SA, Driscoll CT, Todorova S, et al (2018) Mercury contamination in riverine sediments and fish associated with artisanal and small-scale gold mining in Madre de Dios Peru International. journal of environmental research and public health 15(8) 1584
Martínez-López E, Peñalver J, Escriña A, Lara L, et al (2019) Trace metals in striped dolphins (Stenella coeruleoalba) stranded along the Murcia coastline Mediterranean Sea during the period 2009–2015. Chemosphere 229: 580-588
Martínez-López E, Peñalver J, Lara L, García-Fernández AJ (2019) Hg and Se in Organs of Three Cetacean Species from the Murcia Coastline (Mediterranean Sea). Bull Environ Contam Toxicol 103:521-527. https://doi.org/10.1007/s00128-019-02697-9
Martínez-Salcido AI, Ruelas-Inzunza J, Gil-Manrique B, et al (2018) Mercury Levels in Fish for Human Consumption from the Southeast Gulf of California: Tissue Distribution and Health Risk Assessment. Arch Environ Contam Toxicol 74:273-283. https://doi.org/10.1007/s00244-017-0495-5
Martino J, Wise SS, Perkins C, et al (2013) Metal Levels in Southern Right Whales (Eubalaena australis) from Pen{í}nsula Vald{é}s, Argentina. J Environ Anal Toxicol 3:525-2161. https://doi.org/10.4172/2161-0525.1000190
Martins I, Costa V, Porteiro FM, et al (2006) Mercury concentrations in fish species caught at Mid-Atlantic Ridge hydrothermal vent fields. Mar Ecol Prog Ser 320:253-258. https://doi.org/10.3354/meps320253
Marumoto M, Sakamoto M, Nakamura M, Marumoto K, Tsuruta S (2022) Organ-specific accumulation of selenium and mercury in Indo-Pacific bottlenose dolphins (Tursiops aduncus). Acta Veterinaria Scandinavica 64(1) 1-7
Marusczak N, Larose C, Dommergue A, et al (2011) Mercury and methylmercury concentrations in high altitude lakes and fish (Arctic charr) from the French Alps related to watershed characteristics. Sci Total Environ 409:1909-15. https://doi.org/10.1016/j.scitotenv.2011.02.015
Mashroofeh A, Bakhtiari AR, Ghobeishavi A, Ahmadpour M, et al (2015) Mercury levels in avian feathers from different trophic levels of eight families collected from the northern region of Iran. Environmental monitoring and assessment 187(5) 275
Mason RP, Baumann Z, Hansen G, et al (2019) An assessment of the impact of artisanal and commercial gold mining on mercury and methylmercury levels in the environment and fish in Cote d'Ivoire. Science of the Total Environment 665:1158-1167. https://doi.org/10.1016/j.scitotenv.2019.01.393
Mason RP, Coulibaly M, Hansen G, et al (2022) An examination of mercury levels in the coastal environment and fish of Cote d'Ivoire. Chemosphere 300:. https://doi.org/10.1016/j.chemosphere.2022.134609
Mason RP, Coulibaly M, Hansen G, et al (2022) An examination of mercury levels in the coastal environment and fish of Cote d'Ivoire. Chemosphere 300:. https://doi.org/10.1016/j.chemosphere.2022.134609
Mata HK, Sivalingam P, Konde J, et al (2020) Concentration of toxic metals and potential risk assessment in edible fishes from Congo River in urbanized area of Kinshasa, DR Congo. Human and Ecological Risk Assessment 26:1676-1692. https://doi.org/10.1080/10807039.2019.1598253
Mataba GR, Verhaert V, Blust R, Bervoets L (2016) Distributi;on of trace elements in the aquatic ecosystem of the Thigithe river and the fish Labeo victorianus in Tanzania and possible risks for human consumption. Science of The Total Environment 547 48-59
Matias RS, Guímaro HR, Bustamante P, Seco J, et al (2022) Mercury biomagnification in an Antarctic food web of the Antarctic Peninsula. Environmental Pollution 304: 119199
Matulik AG, Kerstetter DW, Hammerschlag N, et al (2017) Bioaccumulation and biomagnification of mercury and methylmercury in four sympatric coastal sharks in a protected subtropical lagoon. Mar Pollut Bull 116:357-364. https://doi.org/10.1016/j.marpolbul.2017.01.033
Maurice-Bourgoin L, Quiroga I, Chincheros J, Courau P (2000) Mercury distribution in waters and fishes of the upper Madeira rivers and mercury exposure in riparian Amazonian populations. Science of the Total Environment 260:73-86. https://doi.org/10.1016/S0048-9697(00)00542-8
Maurice-Bourgoin L, Quiroga I, Guyot IL, Maim O (1999) Mercury pollution in the Upper Beni River Amazonian Basin: Bolivia. Ambio 28: 302-6
May Junior JA, Quigley H, Hoogesteign R, et al (2017) Mercury content in the fur of jaguars (Panthera onca) from two areas under different levels of gold mining impact in the Brazilian Pantanal. An Acad Bras Cienc 1-11. https://doi.org/10.1590/0001-3765201720170190
Maz-Courrau A, López-Vera C, Galván-Magaña F, et al (2012a) Bioaccumulation and biomagnification of total mercury in four exploited shark species in the Baja California Peninsula, Mexico. Bull Environ Contam Toxicol 88:129-134. https://doi.org/10.1007/s00128-011-0499-1
McClurg TP (1984) Trace metals and chlorinated hydrocarbons in Ross seals from Antarctica. Mar Pollut Bull 15:384-389. https://doi.org/10.1016/0025-326X(84)90173-5
McCormack MA, Battaglia F, McFee WE, Dutton J (2020) Mercury concentrations in blubber and skin from stranded bottlenose dolphins (Tursiops truncatus) along the Florida and Louisiana coasts (Gulf of Mexico USA) in relation to biological variables. Environmental research 180: 108886
McCormack MA, Fielding R, Kiszka JJ, Paz V, et al (2020) Mercury and selenium concentrations and selenium: mercury molar ratios in small cetaceans taken off St Vincent West Indies. Environmental Research 181 108908
McCullagh EA, Cristol DA, Phillips JB (2015) Plumage color and reproductive output of eastern bluebirds (Sialia sialis) nesting near a mercury-contaminated river. J Environ Sci Health A Tox Hazard Subst Environ Eng 50:1020-1028. https://doi.org/10.1080/10934529.2015.1038168
McHuron EA, Castellini JM, Rios CA, Berner J, et al (2019) Hair whole blood and blood-soaked cellulose paper-based risk assessment of mercury concentrations in stranded California pinniped. Journal of wildlife diseases 55(4) 823-833
McHuron EA, Harvey JT, Castellini JM, et al (2014) Selenium and mercury concentrations in harbor seals (Phoca vitulina) from central California: Health implications in an urbanized estuary. Mar Pollut Bull 83:48-57. https://doi.org/10.1016/j.marpolbul.2014.04.031
McHuron EA, Peterson SH, Ackerman JT, et al (2016) Effects of Age, Colony, and Sex on Mercury Concentrations in California Sea Lions. Arch Environ Contam Toxicol 70:46-55. https://doi.org/10.1007/s00244-015-0201-4
McKinney MA, Dean K, Hussey NE, et al (2016) Global versus local causes and health implications of high mercury concentrations in sharks from the east coast of South Africa. Science of The Total Environment 541:176-183. https://doi.org/10.1016/j.scitotenv.2015.09.074
McMeans BC, Borgå K, Bechtol WR, et al (2007) Essential and non-essential element concentrations in two sleeper shark species collected in arctic waters. Environmental Pollution 148:281-90. https://doi.org/10.1016/j.envpol.2006.10.039
Meador JP, Ernest D, Hohn AA, et al (1999) Comparison of Elements in Bottlenose Dolphins Stranded on the Beaches of Texas and Florida in the Gulf of Mexico over a One-Year Period. Arch Environ Contam Toxicol 36:87-98
Meattey DE, Savoy L, Beuth J, Pau N, et al (2014) Elevated mercury levels in a wintering population of common eiders (Somateria mollissima) in the northeastern United States. Marine pollution bulletin 86(1) 229-237
Medeiros RJ, Mársico ET, São Clemente SC, Ferreira MS (2008) Distribuição do metal mercúrio em atum (Thunnus albacares) e pescada bicuda (Cynoscion microlepidotus) capturados no litoral do Rio de Janeiro Brasil. Arq Bras Med Vet Zootec 60: 656–662
Médieu A, Point D, Receveur A, et al (2021) Stable mercury concentrations of tropical tuna in the south western Pacific ocean: An 18-year monitoring study. Chemosphere 263:. https://doi.org/10.1016/j.chemosphere.2020.128024
Médieu A, Point D, Receveur A, et al (2021) Stable mercury concentrations of tropical tuna in the south western Pacific ocean: An 18-year monitoring study. Chemosphere 263:. https://doi.org/10.1016/j.chemosphere.2020.128024
Medina-Morales SA, Corro-Espinosa D, Escobar-Sánchez O, et al (2020) Mercury (Hg) and selenium (Se) content in the shark Mustelus henlei (Triakidae) in the northern Mexican Pacific. Environmental Science and Pollution Research 27:16774-16783. https://doi.org/10.1007/s11356-020-08198-1
Medvedev N, Panichev N, Hyvärinen H (1997) Levels of heavy metals in seals of Lake Ladoga and the White Sea. Science of the Total Environment 206:95-105. https://doi.org/10.1016/s0048-9697(97)80001-0
Mehouel F, Bouayad L, Hammoudi AH, Ayadi O, et al (2019) Evaluation of the heavy metals (mercury lead and cadmium) contamination of sardine (Sardina pilchardus) and swordfish (Xiphias gladius) fished in three Algerian coasts. Veterinary World 12(1) 7
Melake BA, Nkuba B, Groffen T, et al (2022) Distribution of metals in water, sediment and fish tissue. Consequences for human health risks due to fish consumption in Lake Hawassa, Ethiopia. Science of the Total Environment 843:. https://doi.org/10.1016/j.scitotenv.2022.156968
Melgar MJ, Núñez R, García MÁ (2019) Selenium intake from tuna in Galicia (Spain): Health risk assessment and protective role against exposure to mercury and inorganic arsenic. Science of the Total Environment 694:. https://doi.org/10.1016/j.scitotenv.2019.133716
Melgar MJ, Núñez R, García MÁ (2019) Selenium intake from tuna in Galicia (Spain): Health risk assessment and protective role against exposure to mercury and inorganic arsenic. Science of the Total Environment 694:. https://doi.org/10.1016/j.scitotenv.2019.133716
Mendes P, Eira C, Torres J, et al (2008) Toxic Element Concentration in the Atlantic Gannet Morus bassanus ( Pelecaniformes , Sulidae ) in Portugal. 503-509. https://doi.org/10.1007/s00244-008-9134-5
Mendes RA, Lima MO, de Deus RJ, Medeiros AC et al (2019) Assessment of DDT and mercury levels in fish and sediments in the Iriri River Brazil: Distribution and ecological risk. Journal of Environmental Science and Health Part B 54(12) 915-924
Méndez E, Giudice H, Pereira A, et al (2001) Preliminary report on the total mercury content of Patagonian toothfish (Dissostichos eleginoides). Journal of Food Composition and Analysis 14:547-549. https://doi.org/10.1006/jfca.2001.1006
Mendez E, Giudice H, Pereira A, et al (2001) Total Mercury Content-Fish weight relationship in swordfish (Xiphias gladius) caught in the Southwest Atlantic Ocean. Journal of Food Composition and Analysis 14:453-460. https://doi.org/10.1006/jfca.2001.1005
Méndez-Fernandez P, Webster L, Chouvelon T, et al (2014) An assessment of contaminant concentrations in toothed whale species of the NW Iberian Peninsula: Part II. Persistent organic pollutants. Science of the Total Environment 484:196-205. https://doi.org/10.1016/j.scitotenv.2014.02.045
Mendoza LC, Nolos RC, Villaflores OB, et al (2023) Detection of Heavy Metals, Their Distribution in Tilapia spp., and Health Risks Assessment. Toxics 11:. https://doi.org/10.3390/toxics11030286
Meng C, Wang K, Xu G (2022) Metals in Ten Commercial Demersal Fish from the East China Sea: Contribution to Aquatic Products Nutrition and Toxic Risk Assessment. Biol Trace Elem Res 200:5242-5250. https://doi.org/10.1007/s12011-021-03087-1
Meng M, Sun R yu, Liu H wei, et al (2020) Mercury isotope variations within the marine food web of Chinese Bohai Sea: Implications for mercury sources and biogeochemical cycling. J Hazard Mater 384:. https://doi.org/10.1016/j.jhazmat.2019.121379
Merly L, Lange L, Meÿer M, Hewitt AM, et al (2019) Blood plasma levels of heavy metals and trace elements in white sharks (Carcharodon carcharias) and potential health consequences. Marine pollution bulletin 142: 85-92
Merrill EH, Hartigan JJ, Meyer MW (2005) Does Prey Biomass or Mercury Exposure Affect Loon Chick Survival in Wisconsin? Journal of Wildlife Management 69:57-67
Meyer MW, Evers DC, Hartigan JJ, Rasmussen PS (1998) Patterns of Common Loon (Gavia Immer) Mercury Exposure, Reproduction, and Survival in Wisconsin, USA. Environ Toxicol Chem 17:184-190. https://doi.org/10.1897/1551-5028(1998)017<0184:POCLGI>2.3.CO;2
Mhlanga W (2000) Mercury in tigerfish (Hydrocynus vittatus Castelnau) green happy (Sargochromis codringtonii Boulenger) and kapenta (Limnothrissa miodon Boulenger) from Lake Kariba Zimbabwe African. Journal of Ecology 38(3) 224-229
Miao XS, Ann Woodward L, Swenson C, Li QX (2001) Comparative concentrations of metals in marine species from French Frigate Shoals, North Pacific Ocean. Mar Pollut Bull 42:1049-1054. https://doi.org/10.1016/S0025-326X(01)00067-4
Miedico O, Pompa C, Moscatelli S, Chiappinelli A, et al (2020) Lead cadmium and mercury in canned and unprocessed tuna: six-years monitoring survey comparison with previous studies and recommended tolerable limits. Journal of Food Composition and Analysis 94: 103638
Mieiro CL, Pacheco M, Pereira ME, Duarte AC (2011) Mercury organotropism in feral European sea bass (Dicentrarchus labrax). Arch Environ Contam Toxicol 61:135-43. https://doi.org/10.1007/s00244-010-9591-5
Milatou N Dassenakis M Megalofonou P (2020) Mercury concentrations in reared Atlantic bluefin tuna and risk assessment for the consumers: to eat or not to eat? Food Chemistry 127267
Milatou N, Miliou H, Dassenakis M, Megalofonou P (2023) Trace metal accumulation in Atlantic bluefin tuna and correlations with protein-lipid composition. Food Chem 404:. https://doi.org/10.1016/j.foodchem.2022.134691
Miljeteig C, Strøm H, Gavrilo M V., et al (2009) High levels of contaminants in ivory gull Pagophila eburnea eggs from the Russian and Norwegian arctic. Environ Sci Technol 43:5521-5528. https://doi.org/10.1021/es900490n
Miller A, Bignert A, Porvari P, et al (2013) Mercury in perch (Perca fluviatilis) from Sweden and Finland. Water Air Soil Pollut 224:. https://doi.org/10.1007/s11270-013-1472-x
Miller A, Elliott JE, Wilson LK, Elliott KH, et al (2020) Influence of overwinter distribution on exposure to persistent organic pollutants (POPs) in seabirds ancient murrelets (Synthliboramphus antiquus) breeding on the Pacific coast of Canada. Environmental Pollution 259: 113842
Mills N, Cashatt D, Weber MJ, Pierce CL (2018) A case study and a meta-analysis of seasonal variation in fish mercury concentrations. Ecotoxicology 27(6) 641-649
Mills WF, Bustamante P, McGill RA, Anderson OR et al (2020) Mercury exposure in an endangered seabird: long-term changes and relationships with trophic ecology and breeding success. Proceedings of the Royal Society B 287(1941) 20202683
Mills WF, Bustamante P, McGill RA, Anderson OR et al (2020) Mercury exposure in an endangered albatross: long-term changes and consequences for breeding success. Proceedings of the Royal Society B: Biological Sciences 287(1941)
Mills WF, Ibañez AE, Bustamante P, Carneiro AP, et al (2022) Spatial and sex differences in mercury contamination of skuas in the Southern Ocean. Environmental Pollution 297: 118841
Mirlean N Ferraz A H Seus-Arrache E R Andrade C F F Costa L P Johannesson K H (2019) Mercury and selenium in the Brazilian subtropical marine products: Food composition and safety Journal of Food Composition and Analysis 84 103310
Mirlean N, Larned ST, Nikora V, Tavares Kütter V (2005) Mercury in lakes and lake fishes on a conservation-industry gradient in Brazil. Chemosphere 60:226-236. https://doi.org/10.1016/j.chemosphere.2004.12.047
Misztal–Szkudlińska M, Kalisińska E, Szefer P, et al (2018) Mercury concentration and the absolute and relative sizes of the internal organs in cormorants Phalacrocorax carbo (L 1758) from the breeding colony by the Vistula Lagoon (Poland). Ecotoxicology and environmental safety 154: 118-126
Misztal-Szkudlinska M, Szefer P, Konieczka P, Namiesnik J (2011) Biomagnification of mercury in trophic relation of Great Cormorant (Phalacrocorax carbo) and fish in the Vistula Lagoon, Poland. Environ Monit Assess 176:439-449. https://doi.org/10.1007/s10661-010-1595-0
Misztal-Szkudlinska M, Szefer P, Konieczka P, Namiesnik J (2012) Mercury in different feather types from Great Cormorants (Phalacrocorax carbo L.) inhabiting the Vistula Lagoon ecosystem in Poland. Bull Environ Contam Toxicol 89:841-844. https://doi.org/10.1007/s00128-012-0771-z
Moallem S a., Karimi G, Khayyat MH, et al (2010) Exposure assessment for mercury from consumption of marine fish in Iran. Toxicol Environ Chem 92:1213-1218. https://doi.org/10.1080/02772240903233595
Mohammed A, Mohammed T (2017) Mercury, arsenic, cadmium and lead in two commercial shark species (Sphyrna lewini and Caraharinus porosus) in Trinidad and Tobago. Mar Pollut Bull 119:214-218. https://doi.org/10.1016/j.marpolbul.2017.04.025
Mohan M, Deepa M, Ramasamy E V., Thomas AP (2012) Accumulation of mercury and other heavy metals in edible fishes of Cochin backwaters, Southwest India. Environ Monit Assess 184:4233-4245. https://doi.org/10.1007/s10661-011-2258-5
Moiseenko TI, Gashkina NA (2016) Bioaccumulation of mercury in fish as indicator of water pollution. Geochemistry International 54(6) 485-493
Mol JH, Ramlal JS, Lietar C, Verloo M (2001) Mercury Contamination in Freshwater, Estuarine, and Marine Fishes in Relation to Small-Scale Gold Mining in Suriname, South America. Environmental Research Section A 86:183-197. https://doi.org/10.1006
Mol S, Karakulak FS, Ulusoy S (2018) Potential health risks due to heavy metal uptake via consumption of Thunnus thynnus from the northern Levantine Sea. Toxin Reviews 37(1) 56-61
Monaci F, Borrel A, Leonzio C, et al (1998) Trace elements in striped dolphins (Stenella coeruleoalba) from the western Mediterranean. Environmental Pollution 99:61-8
Mondragón ME, Luzardo OP, Henríquez-Hernández LA, Rodríguez-Hernández Á, et al (2023) Trophic behavior of inorganic elements in nesting sea turtles (Chelonia mydas Eretmochelys imbricata and Caretta caretta) in Quintana Roo: Biomagnification and biodilution effect in blood and scute tissues. Marine Pollution Bulletin 187: 114582
Monferrán MV, Garnero P, De Los Angeles Bistoni M, et al (2016) From water to edible fish. Transfer of metals and metalloids in the San Roque Reservoir (Córdoba, Argentina). Implications associated with fish consumption. Ecol Indic. https://doi.org/10.1016/j.ecolind.2015.11.048
Monjane-Mabuie A, Mondlane-Milisse A, Pedro O, et al (2022) Mercury pollution assessment and metallothionein gene expression in tilapia (Oreochromis mossambicus): a case study of Revuè River in Manica, Mozambique. Rendiconti Lincei 33:513-526. https://doi.org/10.1007/s12210-022-01092-7
Monk A Charlton-Robb K Buddhadasa S Thompson R M (2014) Comparison of mercury contamination in live and dead dolphins from a newly described species Tursiops australis PloS one 9(8) e104887
Monroy M, Maceda-Veiga A, De Sostoa A (2014) Metal concentration in water, sediment and four fish species from Lake Titicaca reveals a large-scale environmental concern. Science of the Total Environment, The 487:233-244. https://doi.org/10.1016/j.scitotenv.2014.03.134
Monsefrad F, Imanpour Namin J, Heidary S (2012) Concentration of heavy and toxic metals Cu, Zn, Cd, Pb and Hg in liver and muscles of Rutilus frisii kutum during spawning season with respect to growth parameters. Iran J Fish Sci 11:825-839
Monson BA, Staples DF, Bhavsar SP, et al (2011) Spatiotemporal trends of mercury in walleye and largemouth bass from the Laurentian Great Lakes Region. Ecotoxicology 1555-1567. https://doi.org/10.1007/s10646-011-0715-0
Montaña CG, Liverpool E, Taphorn DC, Schalk CM (2021) The cost of gold: Mercury contamination of fishes in a Neotropical river food web. Neotropical Ichthyology 19:. https://doi.org/10.1590/1982-0224-2020-0155
Monteiro LR, Furness RW (1995) Seabirds as monitors of mercury in the marine environment. Water Air Soil Pollut 80:851-870
Monteiro LR, Granadeiro JP, Furness RW (1998) Relationship between mercury levels and diet in Azore seabirds. Mar Ecol Prog Ser 166:259-265. https://doi.org/10.3354/meps166259
Monteiro LR, Granadeiro JP, Furness RW, Oliveira P (1999) Contemporary patterns of mercury contamination in the Portuguese Atlantic inferred from mercury concentrations in seabird tissues. Mar Environ Res 47:137-156. https://doi.org/10.1016/S0141-1136(98)00110-X
Monteiro SS, Bozzetti M, Torres J, Tavares AS, et al (2020) Striped dolphins as trace element biomonitoring tools in oceanic waters: Accounting for health-related variables. Science of The Total Environment 699: 134410
Monteiro SS, Pereira AT, Costa É, et al (2016a) Bioaccumulation of trace element concentrations in common dolphins (Delphinus delphis) from Portugal. Mar Pollut Bull 113:400-407. https://doi.org/10.1016/j.marpolbul.2016.10.033
Monteiro SS, Torres J, Ferreira M, et al (2016b) Ecological variables influencing trace element concentrations in bottlenose dolphins (Tursiops truncatus, Montagu 1821) stranded in continental Portugal. Science of the Total Environment 544:837-844. https://doi.org/10.1016/j.scitotenv.2015.12.037
Monteiro-Neto C, Itavo RV, De Souza Moraes LE (2003) Concentrations of heavy metals in Sotalia fluviatilis (Cetacea: Delphinidae) off the coast of Ceara, northeast Brazil. Environmental Pollution 123:319-324. https://doi.org/10.1016/S0269-7491(02)00371-8
Monticelli D, Ramos JA, Tavares PC, et al (2008) Diet and Foraging Ecology of Roseate Terns and Lesser Noddies Breeding Sympatrically on Aride Island, Seychelles. Waterbirds 31:231-240. https://doi.org/10.1675/1524-4695(2008)31[231:DAFEOR]2.0.CO;2
Moore ABM, Bolam T, Lyons BP, Ellis JR (2015) Concentrations of trace elements in a rare and threatened coastal shark from the Arabian Gulf (smoothtooth blacktip Carcharhinus leiodon). Mar Pollut Bull 100:646-650. https://doi.org/10.1016/j.marpolbul.2015.06.005
Mora MA, Montoya AB, Lee MC, Macias-Duarte A, et al (2008) Persistent environmental pollutants in eggs of aplomado falcons from Northern Chihuahua Mexico and South Texas USA. Environment international 34(1) 44-50
Moraes PM, Santos FA, Cavecci B, et al (2013) GFAAS determination of mercury in muscle samples of fish from Amazon, Brazil. Food Chem 141:2614-2617. https://doi.org/10.1016/j.foodchem.2013.05.008
Moreira I, Seixas TG, Kehrig H a, et al (2009) Selenium and Mercury (Total and Organic) in Tissues of a Coastal Small Cetacean, Pontoporia blainvillei. J Coast Res 2009:866-870
Moreno CE, Fjeld E, Lydersen E (2016) The effects of wildfire on mercury and stable isotopes (d(15)N, d(13)C) in water and biota of small boreal, acidic lakes in southern Norway. Environ Monit Assess 188:178. https://doi.org/10.1007/s10661-016-5148-z
Moreno CE, Fjeld E, Deshar MK, Lydersen E (2014) Seasonal variation of mercury and δ15N in fish from Lake Heddalsvatn southern Norway. Journal of Limnology 74:1
Moreno JEA, de Gerpe MS, Moreno VJ, Vodopivez C (1997) Heavy metals in Antarctic organisms Polar Biology 131-140
Moreno R, Jover L, Velando A, et al (2011) Influence of trophic ecology and spatial variation on the isotopic fingerprints of seabirds. Mar Ecol Prog Ser 442:229-239. https://doi.org/10.3354/meps09420
Moreno-Brush M, Rydberg J, Gamboa N, et al (2016) Is mercury from small-scale gold mining prevalent in the southeastern Peruvian Amazon? Environmental Pollution. https://doi.org/10.1016/j.envpol.2016.08.038
Morgano MA, Rabonato LC, Milani RF, et al (2011) Assessment of trace elements in fishes of Japanese foods marketed in S??o Paulo (Brazil). Food Control 22:778-785. https://doi.org/10.1016/j.foodcont.2010.11.016
Morrissey M T Rasmussen R Okada T (2005) Mercury content in Pacific troll-caught albacore tuna (Thunnus alalunga) Journal of Aquatic Food Product Technology 13(4) 41-52
Moses SK, Whiting A V., Bratton GR, et al (2009) Inorganic nutrients and contaminants in subsistence species of Alaska: linking wildlife and human health. Int J Circumpolar Health 68:53-74. https://doi.org/10.3402/ijch.v68i1.18294
Mosquera-Guerra F, Trujillo F, Parks D, et al (2019) Mercury in Populations of River Dolphins of the Amazon and Orinoco Basins. Ecohealth 16:743-758. https://doi.org/10.1007/s10393-019-01451-1
Motas M, Jerez S, Esteban M, Valera F, et al (2021) Mercury Levels in Feathers of Penguins from the Antarctic Peninsula Area: Geographical and Inter-Specific Differences International Journal of Environmental Research and Public Health 18(18) 9918
Mott R, Herrod A, Clarke RH (2017) Post-breeding dispersal of frigatebirds increases their exposure to mercury. Mar Pollut Bull 119:204-210. https://doi.org/10.1016/j.marpolbul.2017.03.050
Motta LC, Blum JD, Johnson MW, Umhau BP, et al (2019) Mercury cycling in the North Pacific Subtropical Gyre as revealed by mercury stable isotope ratios Global Biogeochemical Cycles 33(6) 777-794
Motta LC, Blum JD, Popp BN, Drazen JC, et al (2020) Mercury stable isotopes in flying fish as a monitor of photochemical degradation of methylmercury in the Atlantic and Pacific Oceans. Marine Chemistry 103790
Moura Reis Manhães B, de Souza Picaluga A, Bisi T, L de Freitas Azevedo A, et al (2020) Tracking mercury in the southwestern Atlantic Ocean: the use of tuna and tuna-like species as indicators of bioavailability. Environmental Science and Pollution Research 27(7) 6813-6823
Moura VL, Rabelo JN, Bezerra MF, et al (2020) Ecological and biological factors associated to mercury accumulation in batoids (Chondrichthyes: Batoidea) from northeastern Brazil. Mar Pollut Bull 161:111761. https://doi.org/10.1016/j.marpolbul.2020.111761
Mouton M, Przybylowicz W, Mesjasz-Przybylowicz J, et al (2015) Linking the occurrence of cutaneous opportunistic fungal invaders with elemental concentrations in false killer whale ( P seudorca crassidens ) skin. Environ Microbiol Rep 7:n/a-n/a. https://doi.org/10.1111/1758-2229.12302
Movalli PA (2000) Heavy metal and other residues in feathers of laggar falcon Falco biarmicus jugger from six districts of Pakistan. Environmental Pollution 109:267-275. https://doi.org/10.1016/S0269-7491(99)00258-4
Moxness Reksten A, Joao Correia Victor AM, Baptista Nascimento Neves E, et al (2020) Nutrient and Chemical Contaminant Levels in Five Marine Fish Species from Angola—The EAF-Nansen Programme Foods 9(5) 629
Moxness Reksten A, Rahman Z, Kjellevold M, Garrido Gamarro E, et al (2021) Metal Contents in Fish from the Bay of Bengal and Potential Consumer Exposure—The EAF-Nansen Programme Foods 10(5) 1147
Muir DCG, Wagemann R, Grift NP, et al (1988) Organochlorine and heavy metal contaminats in white-beaked dolphins (Lagenorhynchus albirostris) and pilot whales (Globicephala melaena) from the coast of Newfoundland, Canada. Archivwes of Environmental Contamination and Toxicology 17:613-629
Muramatsu Y, Parr RM (1988) Concentrations of some trace elements in hair, liver and kidney from autopsy subjects - relationship between hair and internal organs. Science of The Total Environment 76:29-40. https://doi.org/10.1016/0048-9697(88)90280-X
Murillo-Cisneros DA, McHuron EA, Zenteno-Savín T, Castellini JM, et al (2022) Fetal mercury concentrations in central California Pacific harbor seals: Associated drivers and outcomes Science of The Total Environment 820:153246
Murillo-Cisneros DA, O'Hara TM, Elorriaga-Verplancken FR, et al (2019) Trophic Structure and Biomagnification of Total Mercury in Ray Species Within a Benthic Food Web. Arch Environ Contam Toxicol 77:321-329. https://doi.org/10.1007/s00244-019-00632-x
Murillo-Cisneros DA, O'Hara TM, Castellini JM, et al (2018) Mercury concentrations in three ray species from the Pacific coast of Baja California Sur, Mexico: Variations by tissue type, sex and length. Mar Pollut Bull 126:77-85. https://doi.org/10.1016/j.marpolbul.2017.10.060
Mussy MH, de Almeida R, de Carvalho DP, et al (2022) Evaluating total mercury and methylmercury biomagnification using stable isotopes of carbon and nitrogen in fish from the Madeira River basin, Brazilian Amazon. Environmental Science and Pollution Research. https://doi.org/10.1007/s11356-022-24235-7
Muto E, Soares L, Sarkis J, et al (2014) Biomagnification of mercury through the food web of the Santos continental shelf, subtropical Brazil. Mar Ecol Prog Ser 512:55-69. https://doi.org/10.3354/meps10892
Nam DH, Anan Y, Ikemoto T, Tanabe S (2005b) Multielemental accumulation and its intracellular distribution in tissues of some aquatic birds. Mar Pollut Bull 50:1347-1362. https://doi.org/10.1016/j.marpolbul.2005.05.004
Nam D-H, Anan Y, Ikemoto T, et al (2005a) Specific accumulation of 20 trace elements in great cormorants (Phalacrocorax carbo) from Japan. Environmental Pollution 134:503-514. https://doi.org/10.1016/j.envpol.2004.09.003
Nash SMB, Casa MV, Kawaguchi S, et al (2021) Mercury levels in humpback whales, and other Southern Ocean marine megafauna. Mar Pollut Bull 172:. https://doi.org/10.1016/j.marpolbul.2021.112774
Nawab J, Ghani J, Rehman SAU, et al (2022) Biomonitoring of mercury in water, sediments, and fish (brown and rainbow trout) from remote alpine lakes located in the Himalayas, Pakistan. Environmental Science and Pollution Research 29:81021-81036. https://doi.org/10.1007/s11356-022-21340-5
Nawaz S, Nagra SA, Saleem Y, Priydarshi A (2010) Determination of heavy metals in fresh water fish species of the River Ravi, Pakistan compared to farmed fish varieties. Environ Monit Assess 167:461-471. https://doi.org/10.1007/s10661-009-1064-9
Nay C, Gelsleichter J, Hill SE, et al (2022) Accumulation of the Toxic Metal Mercury in Multiple Tissues of Marine-Associated Birds from South Florida. Archives of Environmental Contamination and Toxicology 82(4) 493-505
Ndiaye B, Ndiaye M, Cid BP, et al (2020) Total Mercury and Methylmercury Distribution in Paguellus bellottii Fish from Soumbedioune Beach Senegal. Earthline Journal of Chemical Sciences 4(1) 67-76
Newtoff KN, Emslie SD (2017) Mercury Exposure and Diet in Brown Pelicans (Pelecanus occidentalis) in North Carolina USA. Waterbirds 40(1) 50-57
Newton I, Galbraith EA (1991) Organochlorines and mercury in the eggs of golden eagles Aquila chrysaetos from Scotland. Ibis 133(2) 115-120
Newton I, Dale L, Little N (1999) Trends in organochlorine and mercurial compounds in the eggs of British merlins Falco columbarius Bird. Study 46(3) 356-362
Newton I, Wyllie I, Asher A (1993) Long-term trends in organochlorine and mercury residues in some predatory birds in Britain. Environmental Pollution 79(2) 143-151
Ng CKY, Lam JCW, Zhang XH, et al (2018) Levels of trace elements, methylmercury and polybrominated diphenyl ethers in foraging green turtles in the South China region and their conservation implications. Environmental Pollution 234:735-742. https://doi.org/10.1016/j.envpol.2017.11.100
Ngelinkoto P, Thevenon F, Devarajan N, et al (2014) Trace metal pollution in aquatic sediments and some fish species from the Kwilu-Ngongo River Democratic Republic of Congo (Bas-Congo). Toxicological Environmental Chemistry 96(1) 48-57
Nguetseng R, Fliedner A, Knopf B, et al (2015) Retrospective monitoring of mercury in fish from selected European freshwater and estuary sites. Chemosphere 134:427-434. https://doi.org/10.1016/j.chemosphere.2015.04.094
Niane B, Guédron S, Moritz R, et al (2015) Human exposure to mercury in artisanal small-scale gold mining areas of Kedougou region Senegal as a function of occupational activity and fish consumption. Environmental Science and Pollution Research 22(9) 7101-7111
Nicklisch SCT, Bonito LT, Sandin S, Hamdoun A (2017) Mercury levels of yellowfin tuna (Thunnus albacares) are associated with capture location. Environmental Pollution 229:87-93. https://doi.org/10.1016/j.envpol.2017.05.070
Nico, Taphorn (1994) Nico and Taphorn 1994_Hg in fish from upper Cuyuni river, Venezuela.pdf
Nicolau L, Monteiro SS, Pereira AT, et al (2017) Trace elements in loggerhead turtles (Caretta caretta) stranded in mainland Portugal: Bioaccumulation and tissue distribution. Chemosphere 179:120-126. https://doi.org/10.1016/j.chemosphere.2017.03.108
Nicolaus EEM, Bendall VA, Bolam TPC, et al (2016) Concentrations of mercury and other trace elements in porbeagle shark Lamna nasus. Mar Pollut Bull 112:406-410. https://doi.org/10.1016/j.marpolbul.2016.07.047
Nielsen JB, Nielsen F, Jorgensen P, Grandjean P (2000) Toxic metals and selenium in blood from pilot whales ( Globicephala melas ) and sperm whales ( Physeter catodon ). Mar Pollut Bull 40:348-351
Nikolic D, Skoric S, Lenhardt M, et al (2020) Risk assessment of using fish from different types of reservoirs as human food - A study on European perch (Perca fluviatilis). Environmental Pollution 257:. https://doi.org/10.1016/j.envpol.2019.113586
Nilson SAJr, Costa M, Akagi H (2001) Total and methylmercury levels of a coastal human population and of fish from the Brazilian northeast. Environ Science and Pollution Research 8:280-284
Nisbet ICT, Montoya JP, Burger J, Hatch JJ (2002) Use of stable isotopes to investigate individual differences in diets and mercury exposures among common terns Sterna hirundo in wintering and breeding grounds. Mar Ecol Prog Ser 242:267-274. https://doi.org/10.3354/meps242267
Nocera J J Burgess N M (2002) Diving schedules of Common Loons in varying environments Canadian Journal of Zoology 80(9) 1643-1648
Noël M, Jeffries S, Lambourn DM, et al (2016) Mercury Accumulation in Harbour Seals from the Northeastern Pacific Ocean: The Role of Transplacental Transfer, Lactation, Age and Location. Arch Environ Contam Toxicol 70:56-66. https://doi.org/10.1007/s00244-015-0193-0
Noh S, Kim C, Kim Y, et al (2017) Science of the Total Environment Assessing correlations between monomethylmercury accumulation in fi sh and trophic states of arti fi cial temperate reservoirs. Science of the Total Environment 580:912-919. https://doi.org/10.1016/j.scitotenv.2016.12.039
Norheim G, Skaare JU, Wiig O (1992) Some heavy metals, essential elements, and chlorinated hydrocarbons in polar bear (ursus maritimus) at svalbard. Environmental Pollution 77:51-57
Norouzi M, M BT, Sh G, Amirjanati A (2017) Toxic heavy metal concentration in soft tissues of gray mullet Liza aurata ( Mugilidae : Perciformes ) during the sexual maturity and sexual rest. Iran J Fish Sci 16:920-934
Novillo O, Pertusa JF, Tomás J (2017) Exploring the presence of pollutants at sea: Monitoring heavy metals and pesticides in loggerhead turtles (Caretta caretta) from the western Mediterranean. Science of the Total Environment 598:1130-1139. https://doi.org/10.1016/j.scitotenv.2017.04.090
Ntow WJ, Khwaja MA, Khwaja MA (1989) Mercury pollution in Ghana (West Africa) coastal commercial fish. Environmental Technology Letters 10:109-116. https://doi.org/10.1080/09593338909384724
Nygård T, Lie E, Rov N, Steinnes E (2001) Metal dynamics in an Antarctic food chain. Mar Pollut Bull 42:598-602. https://doi.org/10.1016/S0025-326X(00)00206-X
Nyman M, Koistinen J, Fant ML, et al (2002) Current levels of DDT, PCB and trace elements in the Baltic ringed seals (Phoca hispida baltica) and grey seals (Halichoerus grypus). Environmental Pollution 119:399-412
O’Halloran J, Irwin S, Harrison S, et al (2003) Mercury and organochlorine content of Dipper Cinclus cinclus eggs in south-west Ireland: trends during 1990–1999. Environmental Pollution 123(1) 85-93
O'Bryhim JR, Adams DH, Spaet JL, et al (2017) Relationships of mercury concentrations across tissue types muscle regions and fins for two shark species. Environmental Pollution 223 323-333
Ochoa-Acuna H, Sepúlveda MS, Gross TS (2002) Mercury in feathers from Chilean birds: influence of location feeding strategy and taxonomic affiliation. Marine pollution bulletin 44(4) 340-345
Odsjö T, Roos A, Johnels AG (2004) The Tail Feathers of Osprey Nestlings (Pandion haliaetus L) as Indicators of Change in Mercury Load in the Environment of Southern Sweden (1969–1998): Case Study with a Note on the Simultaneous Intake of Selenium AMBIO: A Journal of the Human Environment 33(3) 133-137
Ofukany AF, Hobson KA, Wassenaar LI (2012) Connecting breeding and wintering habitats of migratory piscivorous birds: implications for tracking contaminants (Hg) using multiple stable isotopes. Environmental science technology 46(6) 3263-3272
Ofukany AF, Hobson KA, Wassenaar LI, Bond AL (2015) Prey consumption and trace element concentrations in double-crested cormorants (Phalacrocorax auritus) from Lake Winnipeg Canada. Journal of Great Lakes Research 41(2) 643-651
Oh S, Kim M-K, Yi S-M, Zoh K-D (2010) Distributions of total mercury and methylmercury in surface sediments and fishes in Lake Shihwa Korea The Science of the total environment 408(5) 1059-68 Elsevier BV doi: 101016/jscitotenv200911007
Ojaniyi OF, Okoye PA, Omokpariola DO (2021) Heavy metals analysis and health risk assessment of three fish species surface water and sediment samples in Ogbaru Axis of River Niger Anambra State Nigeria. Asian Journal of Applied Chemistry Research 9(1) 64-81
Okati N, Shahriari Moghadam M, Einollahipeer F (2021) Mercury, arsenic and selenium concentrations in marine fish species from the Oman Sea, Iran, and health risk assessment. Toxicol Environ Health Sci 13:25-36. https://doi.org/10.1007/s13530-020-00062-6
Okati N, Shahriari Moghadam M, Einollahipeer F (2021) Mercury, arsenic and selenium concentrations in marine fish species from the Oman Sea, Iran, and health risk assessment. Toxicol Environ Health Sci 13:25-36. https://doi.org/10.1007/s13530-020-00062-6
Økelsrud A, Lydersen E, Fjeld E (2016) Biomagnification of mercury and selenium in two lakes in southern Norway. Science of the Total Environment 566-567:596-607. https://doi.org/10.1016/j.scitotenv.2016.05.109
Økelsrud A, Lydersen E, Moreno C, Fjeld E (2017) Mercury and selenium in free-ranging brown trout (Salmo trutta) in the River Skienselva watercourse, Southern Norway. Science of the Total Environment 586:188-196. https://doi.org/10.1016/j.scitotenv.2017.01.199
Olimón-Andalón V, Valdés-Flores J, Cesar &, et al (2021) Essential and trace metals in a post-nesting olive ridley turtles (Lepidochelys olivacea) in Ceuta beach, Sinaloa, Mexico. Environmental Science and Pollution Research 28:29998-30006. https://doi.org/10.1007/s11356-021-12819-8/Published
Oliveira KF, Lacerda LD, Peres TF, et al (2015) Emission factor and balance of mercury in fish farms in an artificial reservoir in NE Brazil. Environmental Science and Pollution Research 22:18278-18287. https://doi.org/10.1007/s11356-015-5102-6
Oliveira RC, Dórea JG, Bernardi JVE, et al (2010) Fish consumption by traditional subsistence villagers of the Rio Madeira (Amazon): Impact on hair mercury. Ann Hum Biol 37:629-642. https://doi.org/10.3109/03014460903525177
Olivero J, Solano B, Acosta I (1998) Total Mercury in Muscle of Fish from Two Marshes in Goldfields, Colombia. Bull Environ Contam Toxicol 61:182-187
Olivero J, Navas V, Perez A, et al (1997) Mercury Levels in Muscle of Some Fish Species from the Dique Channel, Colombia. Bull Environ Contam Toxicol 58:865-870
Olivero J,Solano B Acosta I (1998) Total Mercury in Muscle of Fish from Two Marshes in Goldfields Colombia Bulletin of environmental contamination and toxicology 61(2) 182,187
Olivero-Verbel J, Caballero-Gallardo K (2013) Nematode and mercury content in freshwater fish belonging to different trophic levels. Parasitol Res 112:2187-2195. https://doi.org/10.1007/s00436-013-3378-3
Olivero-Verbel J, Agudelo-Frias D, Caballero-Gallardo K (2013) Morphometric parameters and total mercury in eggs of snowy egret (Egretta thula) from Cartagena Bay and Totumo Marsh, north of Colombia. Mar Pollut Bull 69:105-109. https://doi.org/10.1016/j.marpolbul.2013.01.013
Olivero-Verbel J, Caballero-Gallardo K, Torres-Fuentes N (2009) Assessment of mercury in muscle of fish from Cartagena Bay a tropical estuary at the north of Colombia. International journal of environmental health research 19(5) 343-355
Olivero-Verbel J, Caballero-Gallardo K, Turizo-Tapia A (2014) Mercury in the gold mining district of San Martin de Loba, South of Bolivar (Colombia). https://doi.org/10.1007/s11356-014-3724-8
Olivero-Verbel J, Carranza-Lopez L, Caballero-Gallardo K, et al (2016) Human exposure and risk assessment associated with mercury pollution in the Caqueta River, Colombian Amazon. Environmental Science and Pollution Research 23:20761-20771. https://doi.org/10.1007/s11356-016-7255-3
Olivero-Verbel J, Johnson-Restrepo B, Baldiris-Avila R, et al (2007) Human and crab exposure to mercury in the Caribbean coastal shoreline of Colombia: Impact from an abandoned chlor-alkali plant. https://doi.org/10.1016/j.envint.2007.10.009
Olivero-Verbel J, Johnson-Restrepo B, Mendoza-Marín C, et al (2004) Mercury in the aquatic environment of the village of Caimito at the Mojana region north of Colombia. Water air and soil pollution 159(1) 409-420
Olk T, Karlsson T, Lydersen E, Økelsrud A (2016) Seasonal Variations in the Use of Profundal Habitat among Freshwater Fishes in Lake Norsjø, Southern Norway, and Subsequent Effects on Fish Mercury Concentrations. Environments 3:29. https://doi.org/10.3390/environments3040029
Oosthuizen J, Ehrlich R (2001) The impact of pollution from a mercury processing plant in KwaZulu-Natal, South Africa, on the health of fish-eating communities in the area: An environmental health risk assessment. Int J Environ Health Res 11:41-50. https://doi.org/10.1080/09603120020019638
Oppong SOB, Voegborlo RB, Agorku SE, Adimado a. a. (2010) Total Mercury in fish, sediments and soil from the River Pra Basin, Southwestern Ghana. Bull Environ Contam Toxicol 85:324-329. https://doi.org/10.1007/s00128-010-0059-0
Ordiano-Flores A, Galván-Magaña F, Rosiles-Martínez R (2011) Bioaccumulation of mercury in muscle tissue of yellowfin tuna, Thunnus albacares, of the eastern Pacific Ocean. Biol Trace Elem Res 144:606-620. https://doi.org/10.1007/s12011-011-9136-4
Ordiano-Flores A, Galván-Magaña F, Sánchez-González A, et al (2021) Mercury, selenium, and stable carbon and nitrogen isotopes in the striped marlin Kajikia audax and blue marlin Makaira nigricans food web from the Gulf of California. Mar Pollut Bull 170:. https://doi.org/10.1016/j.marpolbul.2021.112657
Ordiano-Flores A, Rosíles-Martínez R, Galván-Magaña F (2012) Biomagnification of mercury and its antagonistic interaction with selenium in yellowfin tuna Thunnus albacares in the trophic web of Baja California Sur, Mexico. Ecotoxicol Environ Saf 86:182-7. https://doi.org/10.1016/j.ecoenv.2012.09.014
Ormaza-González FI, Ponce-Villao GE, Pin-Hidalgo GM (2020) Low mercury, cadmium and lead concentrations in tuna products from the eastern Pacific. Heliyon 6:. https://doi.org/10.1016/j.heliyon.2020.e04576
Orós J, Camacho M, Calabuig P, et al (2021) Postmortem investigations on leatherback sea turtles (Dermochelys coriacea) stranded in the Canary Islands (Spain) (1998-2017): Evidence of anthropogenic impacts. Mar Pollut Bull 167:. https://doi.org/10.1016/j.marpolbul.2021.112340
Ostertag SK, Stern G a, Wang F, et al (2013) Mercury distribution and speciation in different brain regions of beluga whales (Delphinapterus leucas). Sci Total Environ 456-457:278-86. https://doi.org/10.1016/j.scitotenv.2013.03.106
Ouboter PE, Landburg GA, Quik JHM, et al Mercury Levels in Pristine and Gold Mining Impacted Aquatic Ecosystems of Suriname, South America. https://doi.org/10.1007/s13280-012-0299-9
Ouédraogo O, Amyot M (2013) Mercury, arsenic and selenium concentrations in water and fish from sub-Saharan semi-arid freshwater reservoirs (Burkina Faso). Science of the Total Environment 444:243-254. https://doi.org/10.1016/j.scitotenv.2012.11.095
Pacyna AD, Martínez CZ, Miguélez D, et al (2017) Mercury contamination, a potential threat to the globally endangered aquatic warbler Acrocephalus paludicola. Environmental Science and Pollution Research 24:26478-26484. https://doi.org/10.1007/s11356-017-0201-1
Pacyna-Kuchta AD, Jakubas D, Frankowski M, et al (2020) Exposure of a small Arctic seabird the little auk (Alle alle) breeding in Svalbard to selected elements throughout the course of a year. Science of the Total Environment 732: 139103
Padula DJ, Daughtry BJ, Nowak BF (2008) Dioxins, PCBs, metals, metalloids, pesticides and antimicrobial residues in wild and farmed Australian southern bluefin tuna (Thunnus maccoyii). Chemosphere 72:34-44. https://doi.org/10.1016/j.chemosphere.2008.02.029
Páez-Osuna F, Calderón-Campuzano MF, Soto-Jiménez MF, Ruelas-Inzunza J (2011) Mercury in blood and eggs of the sea turtle Lepidochelys olivacea from a nesting colony in Oaxaca, Mexico. Mar Pollut Bull 62:1320-1323. https://doi.org/10.1016/j.marpolbul.2011.04.004
Page-Karjian A, Lo CF, Ritchie B, et al (2020) Anthropogenic contaminants and histopathological findings in stranded cetaceans in the southeastern United States 2012–2018. Frontiers in Marine Science 7:630
Pain DJ, Burneleau G, Bavoux C, Wyatt C (1999) Levels of polychlorinated biphenlyls , organochlorine pesticides , mercury and lead in relation to shell thickness in marsh harrier (Circus aeruginosus) eggs from Charente-Maritime , France. Environmental Pollution 104:61-68
Paiva VH, Tavares PC, Ramos JA, et al (2008) The influence of diet on mercury intake by little tern chicks. Arch Environ Contam Toxicol 55:317-328. https://doi.org/10.1007/s00244-007-9118-x
Pal M, Ghosh M (2013) Relationship of methyl mercury accumulation with lipid and weight in two river cat fish species, Wallagoo attu and Mystus aor, from West Bengal, India. Environ Monit Assess 185:31-37. https://doi.org/10.1007/s10661-012-2530-3
Pal M, Ghosh S, Mukhopadhyay M, Ghosh M (2012a) Methyl mercury in fish - A case study on various samples collected from Ganges river at West Bengal. Environ Monit Assess 184:3407-3414. https://doi.org/10.1007/s10661-011-2193-5
Palacios-Torres Y, Caballero-Gallardo K, Olivero-Verbel J (2018) Mercury pollution by gold mining in a global biodiversity hotspot, the Choco biogeographic region, Colombia. Chemosphere 193:421-430. https://doi.org/10.1016/j.chemosphere.2017.10.160
Palheta D, Taylor A (1995) Mercury in environmental and biological samples from a gold mining area in the Amazon region of Brazil. Sci Total Environ 168:63-69
Palma L, Beja P, Tavares PC, Monteiro LR (2005) Spatial variation of mercury levels in nesting Bonelli's eagles from Southwest Portugal: effects of diet composition and prey contamination. Environmental Pollution 134(3) 549-557
Pan K, Chan H, Tam YK, Wang W-X (2014) Low mercury levels in marine fish from estuarine and coastal environments in southern China. Environ Pollut 185:250-7. https://doi.org/10.1016/j.envpol.2013.11.004
Pancaldi F, Galván-Magaña F, González-Armas R, et al (2019) Mercury and selenium in the filter-feeding whale shark (Rhincodon typus) from two areas of the Gulf of California, Mexico. Mar Pollut Bull 146:955-961. https://doi.org/10.1016/j.marpolbul.2019.07.017
Pandiyan J, Jagadheesan R, Karthikeyan G, et al (2020) Probing of heavy metals in the feathers of shorebirds of Central Asian Flyway wintering grounds Scientific Reports 10(1) 22118
Pantoja-Echevarría LM, Marmolejo-Rodríguez AJ, Galván-Magaña F, et al (2021) Mercury and selenium concentrations in different tissues of brown smooth-hound shark (Mustelus henlei) from the western coast of Baja California Sur, Mexico. Mar Pollut Bull 170:. https://doi.org/10.1016/j.marpolbul.2021.112609
Papu-Zamxaka V, Mathee A, Harpham T, et al (2010) Elevated mercury exposure in communities living alongside the Inanda Dam, South Africa. J Environ Monit 12:472-477. https://doi.org/10.1039/b917452d
Park JS, Lee JS, Kim GB, et al (2010) Mercury and methylmercury in freshwater fish and sediments in south korea using newly adopted purge and trap GC-MS detection method. Water Air Soil Pollut 207:391-401. https://doi.org/10.1007/s11270-009-0144-3
Parslow JLF, Thomas G J Williams T D (1982) Heavy metals in the livers of waterfowl from the Ouse Washes England Environmental Pollution Series A Ecological and Biological 29(4) 317-327
Parsons ECM (1998) Trace metal pollution in Hong Kong: Implications for the health of Hong Kong's Indo-Pacific hump-backed dolphins (Sousa chinensis). Science of the Total Environment 214:175-184. https://doi.org/10.1016/S0048-9697(98)00063-1
Pascal NM, Dieudonné MEA, Jean-Noël MK 2020 Determination of the Level of Mercury Toxicity of Fish in Rivers Draining Gold Panning Sites in the Territory of Fizi Eastern Democratic Republic of Congo International. Journal of Environmental Protection and Policy 8(1): 1-10
Paul MC, Toia RF, Nagy-felsobuki EI Von (2003) A novel method for the determination of mercury and selenium in shark tissue using high-resolution inductively coupled plasma-mass spectrometry. 58:1687-1697. https://doi.org/10.1016/S0584-8547
Payne EJ, Taylor DL (2010) Effects of diet composition and trophic structure on mercury bioaccumulation in temperate flatfishes. Archives of Environmental Contamination and Toxicology 58(2) 431-43 doi:101007/s00244-009-9423-7
Peck LE, Gilchrist HG, Mallory CD, et al (2016) Persistent organic pollutant and mercury concentrations in eggs of ground-nesting marine birds in the Canadian high Arctic. Science of the Total Environment 556: 80-88
Pedro S, Xavier JC, Tavares S, et al (2015) Feathers as a tool to assess mercury contamination in gentoo penguins: variations at the individual level. PloS one 10(9) e0137622
Pedro S, Xavier JC, Tavares S, et al (2015b) Mercury accumulation in gentoo penguins Pygoscelis papua: spatial, temporal and sexual intraspecific variations. Polar Biol 38:1335-1343. https://doi.org/10.1007/s00300-015-1697-9
Pelletier AR, Castello L, Zhulidov A V., et al (2017) Temporal and Longitudinal Mercury Trends in Burbot ( Lota lota ) in the Russian Arctic. Environ Sci Technol 51:13436-13442. https://doi.org/10.1021/acs.est.7b03929
Pemberthy D, Padilla Y, Peñuela GA (2021) Assessment of chromium, lead and mercury in seawater and some fish species from the Gulf of Urabá, Colombian Caribbean: a baseline study. Environmental Science and Pollution Research 28:16804-16815. https://doi.org/10.1007/s11356-020-11894-7/Published
Penedo de Pinho A, Davee Guimaraes JR, Martins AS, et al (2002) Total mercury in muscle tissue of five shark species from Brazilian offshore waters: effects of feeding habit sex and length. Environ Res 89(3):250-258
Perdio A, Valerio R, Gonzales AJ, et al (2022) A Baseline Study on the Quality and Safety of Consumption of a Pest Species (Sarotherodon melanotheron) in Bataan, Philippines: Basis for Its Productive Utilization in the Fisheries Sector. Journal of Fisheries Science 4:
Pereira AA, Van Hattum B, De Boer J, et al (2010) Trace elements and carbon and nitrogen stable isotopes in organisms from a tropical coastal lagoon. Arch Environ Contam Toxicol 59:464-477. https://doi.org/10.1007/s00244-010-9489-2
Pérez D (1999) Mercury levels in mole crabs Hippa cubensis, Emerita brasiliensis, E. portoricensis, and Lepidopa richmondi (Crustacea: Decapoda: Hippidae) from a sandy beach at Venezuela. Bull Environ Contam Toxicol. https://doi.org/10.1007/s001289900983
Pérez-López M, Cid F, Oropesa AL, et al (2006) Heavy metal and arsenic content in seabirds affected by the Prestige oil spill on the Galician coast (NW Spain). Science of The Total Environment 359:209-220. https://doi.org/10.1016/j.scitotenv.2005.04.006
Perkins M, Ferguson L, Lanctot RB, et al (2016) Mercury exposure and risk in breeding and staging Alaskan shorebirds. Condor 118:571-582. https://doi.org/10.1650/CONDOR-16-36.1
Perkins M, Lane OP, Evers DC, et al (2019) Historical patterns in mercury exposure for North American songbirds. Ecotoxicology 1-13
Perrault JR (2012) Assessment of Mercury and Selenium Concentrations in Tissues of Stranded Leatherback Sea Turtles (Dermochelys coriacea). J Herpetol Med Surg 22:
Perrault JR, Lehner AF, Buchweitz JP, Page-Karjian A (2019) Evidence of accumulation and elimination of inorganic contaminants from the lachrymal salt glands of leatherback sea turtles (Dermochelys coriacea). Chemosphere 217:59-67. https://doi.org/10.1016/j.chemosphere.2018.10.206
Perrault J, Miller D, Garner J, Wyneken J (2013) Mercury and selenium concentrations in leatherback sea turtles ( Dermochelys coriacea ): Population comparisons , implications for reproductive success , hazard quotients and direction ... Science of the Total Environment 463-464:61-71. https://doi.org/10.1016/j.scitotenv.2013.05.067
Perrault JR, Stacy NI, Lehner AF, et al (2017a) Potential effects of brevetoxins and toxic elements on various health variables in Kemp's ridley (Lepidochelys kempii) and green (Chelonia mydas) sea turtles after a red tide bloom event. Science of the Total Environment 605-606:967-979. https://doi.org/10.1016/j.scitotenv.2017.06.149
Perrault JR, Stacy NI, Lehner AF, et al (2017b) Toxic elements and associations with hematology, plasma biochemistry, and protein electrophoresis in nesting loggerhead sea turtles (Caretta caretta) from Casey Key, Florida. Environmental Pollution 231:1398-1411. https://doi.org/10.1016/j.envpol.2017.09.001
Perrault J, Wyneken J, Thompson LJ, et al (2011) Why are hatching and emergence success low? Mercury and selenium concentrations in nesting leatherback sea turtles (Dermochelys coriacea) and their young in Florida. Mar Pollut Bull 62:1671-1682. https://doi.org/10.1016/j.marpolbul.2011.06.009
Perrot V, Landing WM, Grubbs RD, Salters VJM (2019) Mercury bioaccumulation in tilefish from the northeastern Gulf of Mexico 2 years after the Deepwater Horizon oil spill: Insights from Hg, C, N and S stable isotopes. Science of the Total Environment 666:828-838. https://doi.org/10.1016/j.scitotenv.2019.02.295
Perrot V, Masbou J, Pastukhov M V., et al (2016) Natural Hg isotopic composition of different Hg compounds in mammal tissues as a proxy for in vivo breakdown of toxic methylmercury. Metallomics 8:170-178. https://doi.org/10.1039/C5MT00286A
Perugini M, Zezza D, Tulini SMR, et al (2016) Effect of cooking on total mercury content in Norway lobster and European hake and public health impact. Mar Pollut Bull 109:521-525. https://doi.org/10.1016/j.marpolbul.2016.05.010
Peterson SA, Van Sickle J, Herlihy AT, Hughes RM (2007) Mercury concentration in fish from streams and rivers throughout the western United States. Environ Sci Technol 41:58-65. https://doi.org/10.1021/es061070u
Peterson SH, Ackerman JT, Costa DP (2015) Marine foraging ecology influences mercury bioaccumulation in deep-diving northern elephant seals. Proceedings of the Royal Society B: Biological Sciences 282:20150710. https://doi.org/10.1098/rspb.2015.0710
Peterson SH, Ackerman JT, Eagles-Smith CA (2017) Mercury contamination and stable isotopes reveal variability in foraging ecology of generalist California gulls. Ecol Indic 74:205-215. https://doi.org/10.1016/j.ecolind.2016.11.025
Peterson SH, Ackerman JT, Crocker DE, Costa DP (2018) Foraging and fasting can influence contaminant concentrations in animals: an example with mercury contamination in a free-ranging marine mammal Proceedings of the Royal Society B: Biological Sciences 285(1872) 20172782
Peterson SH, Ackerman JT, Toney M, Herzog MP (2019) Mercury concentrations vary within and among individual bird feathers: A critical evaluation and guidelines for feather use in mercury monitoring programs. Environmental toxicology and chemistry 38(6) 1164-1187
Peterson SH, McHuron EA, Kennedy SN, et al (2016) Evaluating hair as a predictor of blood mercury: the influence of ontogenetic phase and life history in pinnipeds. Archives of environmental contamination and toxicology 70(1) 28-45
Pfeiffer WC, Drude de Lacerda L, Malm O, et al (1991) Mercury concentrations in inland waters of gold-mining areas in Rondonia, Brazil. For Ecol Manage
Pfeiffer WC, Malm O, Souza CMM, et al (1991) Mercury in the Madeira river ecosystem Rondonia Brazil Forest. Ecology and Management 38(3) 239-245
Picone M, Distefano GG, Benhene GA, et al (2023) Seabirds as Biomonitors of Mercury Bioavailability in the Venice Lagoon. Bulletin of Environmental Contamination and Toxicology 110(1) 2
Pilcher N, Gaw S, Eisert R, et al (2020) Latitudinal, sex and inter-specific differences in mercury and other trace metal concentrations in Adélie and Emperor penguins in the Ross Sea, Antarctica. Mar Pollut Bull 154:111047. https://doi.org/10.1016/j.marpolbul.2020.111047
Pilcher N, Gaw S, Eisert R, et al (2020) Latitudinal, sex and inter-specific differences in mercury and other trace metal concentrations in Adélie and Emperor penguins in the Ross Sea, Antarctica. Mar Pollut Bull 154:111047. https://doi.org/10.1016/j.marpolbul.2020.111047
Pintaeva ETs, Bazarsadueva S V., Radnaeva LD, et al (2011) Content and character of metal accumulation in fish of the Kichera River (a tributary of Lake Baikal). Contemp Probl Ecol 4:64-68. https://doi.org/10.1134/S1995425511010103
Piras P, Bella A, Cossu M, et al (2020) A representative sampling of tuna muscle for mercury control. Ital J Food Saf 9:206-210. https://doi.org/10.4081/ijfs.2020.9055
Pittman HT, Bowerman WW, Grim LH, et al (2011) Using nestling feathers to assess spatial and temporal concentrations of mercury in bald eagles at Voyageurs National Park, Minnesota, USA. Ecotoxicology 20:1626-1635. https://doi.org/10.1007/s10646-011-0736-8
Plessl C Gilbert BM, Sigmund MF, Theiner S, et al (2019) Mercury silver selenium and other trace elements in three cyprinid fish species from the Vaal Dam South Africa including implications for fish consumers. Science of the Total Environment 659 1158-1167
Plessl C, Jandrisits P, Krachler R, et al (2017) Heavy metals in the mallard Anas platyrhynchos from eastern Austria. Science of the Total Environment 580: 670-676
Polak-Juszczak L (2009) Temporal trends in the bioaccumulation of trace metals in herring, sprat, and cod from the southern Baltic Sea in the 1994-2003 period. Chemosphere 76:1334-9. https://doi.org/10.1016/j.chemosphere.2009.06.030
Polak-Juszczak L (2010) Bioaccumulation and temporal trends of trace elements in flounder from the southern Baltic Sea for the 1996-2003 period. J Toxicol Environ Health A 73:1186-93. https://doi.org/10.1080/15287394.2010.491776
Polak-Juszczak L (2018) Distribution of organic and inorganic mercury in the tissues and organs of fish from the southern Baltic Sea. Environmental Science and Pollution Research 25(34) 34181-34189
Polito MJ, Brasso RL, Trivelpiece WZ, et al (2016) Differing foraging strategies influence mercury (Hg) exposure in an Antarctic penguin community. Environmental Pollution 218:196-206. https://doi.org/10.1016/j.envpol.2016.04.097
Pollet IL, Leonard ML, O'Driscoll NJ, et al (2017) Relationships between blood mercury levels, reproduction, and return rate in a small seabird. Ecotoxicology 26:97-103. https://doi.org/10.1007/s10646-016-1745-4
Pollet IL, McFarlane-Tranquilla L, Burgess NM et al (2022) Factors influencing mercury levels in Leach's storm-petrels at northwest Atlantic colonies. Science of The Total Environment 160464
Popović M, Nedić D, Pećanac B, et al (2020) The Toxic Element Concentration in Fish Tissues from Sanicani Lake, an Urban Environment, in Bosnia and Herzegovina. Biol Trace Elem Res 197:271-278. https://doi.org/10.1007/s12011-019-01982-2/Published
Poppi L, Zaccaroni A, Pasotto D, et al (2012) Post-mortem investigations on a leatherback turtle Dermochelys coriacea stranded along the Northern Adriatic coastline. Dis Aquat Organ 100:71-76. https://doi.org/10.3354/dao02479
Porvari P (1995) Mercury levels of fish in Tucuruí hydroelectric reservoir and in River Mojú in Amazonia, in the state of Pará, Brazil. Science of the Total Environment 175:109-117. https://doi.org/10.1016/0048-9697(95)04907-X
Porvari P (1998) Development of fish mercury concentrations in Finnish reservoirs from 1979 to 1994. Science of the Total Environment 213:279-290. https://doi.org/10.1016/S0048-9697(98)00101-6
Poste AE, Hecky RE, Muir D (2008) Biomagnification of mercury in a West African crater lake (Lake Bosomtwe Ghana). Verh Internat Verein Limnol 30: 647-650
Poste AE, Muir DCG, Guildford SJ, Hecky RE (2015) Bioaccumulation and biomagnification of mercury in African lakes: The importance of trophic status. Science of the Total Environment 506-507:126-136. https://doi.org/10.1016/j.scitotenv.2014.10.094
Poste AE, Muir DCG, Mbabazi D, Hecky RE (2012) Food web structure and mercury trophodynamics in two contrasting embayments in northern Lake Victoria. Journal of Great Lakes Research 38: 699–707
Poste AE, Muir DCG, Guildford SJ, Hecky RE (2015) Bioaccumulation and biomagnification of mercury in African lakes: The importance of trophic status. Science of the Total Environment 506-507:126-136. https://doi.org/10.1016/j.scitotenv.2014.10.094
Pouilly et al. (2012) Mercury bioaccumulation patterns in fish from the Ite´nez river basin, Bolivian Amazon. Ecotoxicol Environ Saf
Pratte I, Noble DG, Mallory ML, et al (2020) The influence of migration patterns on exposure to contaminants in Nearctic shorebirds: A historical study. Environmental monitoring and assessment 192(4) 256
Pratte I, Tomlik MD, Betsch TA, et a (2015) Trace elements in eggs of common eiders (Somateria mollissima) breeding in Nova Scotia Canada. Marine pollution bulletin 100(1) 586-591
Provencher JF, Braune BM, Gilchrist HG, et al (2014) Trace element concentrations and gastrointestinal parasites of Arctic terns breeding in the Canadian High Arctic. Science of the Total Environment 476-477:308-316. https://doi.org/10.1016/j.scitotenv.2014.01.016
Provencher JF, Forbes MR, Hennin HL, et al (2016) Implications of mercury and lead concentrations on breeding physiology and phenology in an Arctic bird. Environmental Pollution 218: 1014-1022
Prudente M, Kimt E, Tanabe S, Tatsukawa R (1997) Metal levels in some commercial fish species from Manila Bay , the Philippines. Mar Pollut Bull 34:671-674
Puchades L, Gallego-Rios SE, Di Marzio A, Martínez-López E (2022) Trace elements in blood of Baltic gray seal pups (Halichoerus grypus) from the Gulf of Riga and their relationship with biochemical and clinical parameters. Marine Pollution Bulletin 182 113973
Purba JSP, Silalahi J (2020) Analysis of Mercury in Fish, North Sumatera Indonesia by Atomic Absorption Spectrophotometer. Asian Journal of Pharmaceutical Research and Development 8:21-25. https://doi.org/10.22270/ajprd.v8i3.728
Qiu G, Feng X, Wang S, et al (2009) Mercury distribution and speciation in water and fish from abandoned Hg mines in Wanshan, Guizhou province, China. Sci Total Environ 407:5162-8. https://doi.org/10.1016/j.scitotenv.2009.06.007
Qiu YW, Lin D, Liu JQ, Zeng EY (2011) Bioaccumulation of trace metals in farmed fish from South China and potential risk assessment. Ecotoxicol Environ Saf 74:284-293. https://doi.org/10.1016/j.ecoenv.2010.10.008
Qiu YW, Lin D, Liu JQ, Zeng EY (2011) Bioaccumulation of trace metals in farmed fish from South China and potential risk assessment. Ecotoxicol Environ Saf 74:284-293. https://doi.org/10.1016/j.ecoenv.2010.10.008
Quadri-Adrogué A, Gómez-Ramírez P, García-Fernández AJ, et al (2022) Feather mercury levels in beached Magellanic penguin (Spheniscus magellanicus) in northern Argentina during the non-breeding season. Environmental Science and Pollution Research 29(17) 24793-24801
Queirós JP, Hill SL, Pinkerton M, et al (2020) High mercury levels in Antarctic toothfish Dissostichus mawsoni from the Southwest Pacific sector of the Southern Ocean. Environ Res 187:109680. https://doi.org/10.1016/j.envres.2020.109680
Quillfeldt P, Cherel Y, Navarro J, et al (2022) Variation among species and populations and carry-over effects of winter exposure on mercury accumulation in small petrels. Frontiers in Ecology and Evolution 612
Rabitto IDS, Bastos WR, Almeida R, et al (2011) Mercury and DDT exposure risk to fish-eating human populations in Amazon. Environ Int 37:56-65. https://doi.org/10.1016/j.envint.2010.07.001
Rahman MM, Shehzad MT, Nayak AK, et al (2020) Health risks from trace elements in muscles of some commonly available fish in Australia and India. Environmental Science and Pollution Research 27:21000-21012. https://doi.org/10.1007/s11356-020-08600-y
Rahmanikhah Z, Esmaili-sari A, Bahramifar N (2020) Total mercury and methylmercury concentrations in native and invasive fish species in Shadegan International Wetland, Iran, and health risk assessment. Environmental Science and Pollution Research 27:6765-6773. https://doi.org/10.1007/s11356-019-07218-z
Raissy M (2013) Determination of mercury in some freshwater fish species from Chahrmahal va Bakhtyari Province, Iran and potential limits for human consumption. Bull Environ Contam Toxicol 91:667-672. https://doi.org/10.1007/s00128-013-1118-0
Rajaee M, Long R, Renne E, Basu N (2015) Mercury Exposure Assessment and Spatial Distribution in A Ghanaian Small-Scale Gold Mining Community. Int J Environ Res Public Health 12:10755-10782. https://doi.org/10.3390/ijerph120910755
Rajaei F, Esmaili Sari A, Savabieasfahani M, et al (2011) Liver and breast feather mercury in piscivorous birds of the Caspian Sea: monitoring changes. Bull Environ Contam Toxicol 86:521-524. https://doi.org/10.1007/s00128-011-0259-2
Rajeshkumar S, Liu Y, Li X (2020) Seasonal Variation of Mercury (Hg) in Fish Species Water and Sediment from the Meiliang Bay of Taihu Lake China. Austin J Environ Toxicol 6(1) 1032
Ramasamy E V, Jayasooryan KK, Chandran MSS, Mohan M (2017) Total and methyl mercury in the water, sediment, and fishes of Vembanad, a tropical backwater system in India. Environ Monit Assess 189:. https://doi.org/10.1007/s10661-017-5845-2
Rameshkumar S, Prabhakaran P, Radhakrishnan K, Rajaram R (2018) Accumulation of Heavy Metals in Some Marine Fisheries Resources Collected from Gulf of Mannar Marine Biosphere Reserve, Southeast Coast of India. Proc Zool Soc 71:294-298. https://doi.org/10.1007/s12595-016-0205-8
Ramírez F, Abdennadher A, Sanpera C, et al (2011) Tracing waterbird exposure to total mercury and selenium: a case study at the solar saltworks of Thyna (sfax, Tunisia). Environ Sci Technol 45:5118-5124. https://doi.org/10.1021/es200026w
Ramlal PS, Bugenyi FWB, Kling GW, et al (2003) Mercury concentrations in water, sediment, and Biota from Lake Victoria, East Africa. J Great Lakes Res 29:283-291. https://doi.org/10.1016/S0380-1330(03)70555-3
Rask M, Verta M, Korhonen M, et al (2010) Does lake thermocline depth affect methyl mercury concentrations in fish? Biogeochemistry 101:311-322. https://doi.org/10.1007/s10533-010-9487-5
Rave DP, Zicus MC, Fieberg JR, et al (2014) Trends in eggshell thickness and mercury in common goldeneye and hooded merganser eggs. Wildlife Society Bulletin 38(1) 9-13
Ray D, Roy A, Bhat M, Fernandes CL (2019) Total mercury and methylmercury in commercial marine species from the Goa coast: Constraints on risk assessment and environmental issues
Ray S, Jessop BM, Coffin J, Swetnam DA (1984) Mercury and polychlorinated biphenyls in striped bass (Morone saxatilis) from two Nova Scotia rivers. Water Air Soil Pollut 21:15-23
Razavi NR, Arts MT, Qu M, et al (2014) Effect of eutrophication on mercury, selenium, and essential fatty acids in Bighead Carp (Hypophthalmichthys nobilis) from reservoirs of eastern China. Science of the Total Environment 499:36-46. https://doi.org/10.1016/j.scitotenv.2014.08.019
Rea LD, Castellini JM, Avery JP, et al (2020) Regional variations and drivers of mercury and selenium concentrations in Steller sea lions. Science of The Total Environment 744 140787
Rea LD, Castellini JM, Correa L, et al (2013) Maternal Steller sea lions diets elevate fetal mercury concentrations in an area of population decline. Science of the Total Environment 454-455:277-282
Reed LA, McFee WE, Pennington PL, et al (2015) A survey of trace element distribution in tissues of the dwarf sperm whale (Kogia sima) stranded along the South Carolina coast from 1990-2011. Mar Pollut Bull 100:501-506. https://doi.org/10.1016/j.marpolbul.2015.09.005
Reichelt-Brushett AJ, Stone J, Howe P, et al (2017) Geochemistry and mercury contamination in receiving environments of artisanal mining wastes and identified concerns for food safety. Environ Res 152:407-418. https://doi.org/10.1016/j.envres.2016.07.007
Reinhart BL, Kidd KA, Curry RA, et al (2018) Mercury bioaccumulation in aquatic biota along a salinity gradient in the Saint John River estuary. J Environ Sci (China) 68:41-54. https://doi.org/10.1016/j.jes.2018.02.024
Reistad NA, Norris SB, Rumbold DG (2021) Mercury in neonatal and juvenile blacktip sharks (Carcharhinus limbatus). Part I: exposure assessment. Ecotoxicology 30:187-197. https://doi.org/10.1007/s10646-020-02322-0
Renedo M Amouroux D Pedrero Z Bustamante P Cherel Y (2018) Identification of sources and bioaccumulation pathways of MeHg in subantarctic penguins: a stable isotopic investigation Scientific reports 8(1) 1-10
Renedo M, Bustamante P, Cherel Y, et al (2020) A “seabird-eye” on mercury stable isotopes and cycling in the Southern Ocean. Science of the Total Environment 140499
Renedo M, Bustamante P, Cherel Y, et al (2020) A “seabird-eye” on mercury stable isotopes and cycling in the Southern Ocean. Science of the Total Environment 140499
Renedo M, Pedrero Z, Amouroux D, et al (2021) Mercury isotopes of key tissues document mercury metabolic processes in seabirds. Chemosphere 263:. https://doi.org/10.1016/j.chemosphere.2020.127777
Renedo M, Pedrero Z, Amouroux D, et al (2021) Mercury isotopes of key tissues document mercury metabolic processes in seabirds. Chemosphere 263:. https://doi.org/10.1016/j.chemosphere.2020.127777
Renieri EA, Safenkova I V., Alegakis A, et al (2019) Cadmium, lead and mercury in muscle tissue of gilthead seabream and seabass: Risk evaluation for consumers. Food and Chemical Toxicology 124:439-449. https://doi.org/10.1016/j.fct.2018.12.020
Renzi M, Cau A, Bianchi N, Focardi SE (2014) Levels of Mercury and Polychlorobiphenyls in Bluefin Tuna from the Western Mediterranean Sea : A Food Safety Issue ? 2014:106-113
Reuther R (1994) Mercury accumulation in sediment and fish from rivers affected by alluvial gold mining in the Brazilian Madeira river basin Amazon. Environmental monitoring and assessment 32(3) 239-258
Ribeiro AR, Eira C, Torres J, et al (2009) Toxic element concentrations in the razorbill alca torda (charadriiformes, alcidae) in Portugal. Arch Environ Contam Toxicol 56:588-595. https://doi.org/10.1007/s00244-008-9215-5
Ricca MA, Keith Miles A, Anthony RG (2008) Sources of organochlorine contaminants and mercury in seabirds from the Aleutian archipelago of Alaska: Inferences from spatial and trophic variation. Science of the Total Environment 406:308-323. https://doi.org/10.1016/j.scitotenv.2008.06.030
Richard S, Arnoux A, Cerdan P, et al (2000) Mercury levels of soils sediments and fish in French Guiana South America. Water air and soil pollution 124(3-4) 221-244
Ricketts P, Voutchkov M, Chan HM (2020) Risk-Benefit Assessment for Total Mercury, Arsenic, Selenium, and Omega-3 Fatty Acids Exposure from Fish Consumption in Jamaica. Biol Trace Elem Res 197:262-270. https://doi.org/10.1007/s12011-019-01965-3
Riesgo L, Sanpera C, García-Barcelona S, et al (2023) Understanding the role of ecological factors affecting mercury concentrations in the blue shark (Prionace glauca). Chemosphere 313:. https://doi.org/10.1016/j.chemosphere.2022.137642
Rigét F, Dietz R, Born EW, et al (2007) Temporal trends of mercury in marine biota of west and northwest Greenland. Mar Pollut Bull 54:72-80. https://doi.org/10.1016/j.marpolbul.2006.08.046
Riget F, Muir D, Kwan M, et al (2005) Circumpolar pattern of mercury and cadmium in ringed seals. Science of the Total Environment 351-352:312-322. https://doi.org/10.1016/j.scitotenv.2004.05.032
Rimmer CC, Mcfarland KP, Evers DC, et al (2005) Mercury concentrations in Bicknell's thrush and other insectivorous passerines in montane forests of northeastern North America. Ecotoxicology 14:223-240. https://doi.org/10.1007/s10646-004-6270-1
Rimmer CC, McFarland KP, Evers DC, et al (2005) Mercury concentrations in Bicknell’s thrush and other insectivorous passerines in montane forests of northeastern North America. Ecotoxicology 14(1) 223-240
Rimmer CC, Miller EK, McFarland KP, et al (2010) Mercury bioaccumulation and trophic transfer in the terrestrial food web of a montane forest. Ecotoxicology 19:697-709. https://doi.org/10.1007/s10646-009-0443-x
Ríos SEG, Ramírez CM, López BE, et al (2018) Evaluation of mercury lead arsenic and cadmium in some species of fish in the Atrato River Delta Gulf of Urabá Colombian Caribbean. Water Air Soil Pollution 229(8) 275
Ritger AL, Curtis AN, Chen CY (2018) Bioaccumulation of mercury and other metal contaminants in invasive lionfish (Pterois volitans/miles) from Curaçao. Marine pollution bulletin 131 38-44
Ritonga IR, Bureekul S, Ubonyaem T, et al (2022) Mercury content and consumption risk of 8 species threadfin bream (Nemipterus spp.) caught along the Gulf of Thailand. Mar Pollut Bull 175:. https://doi.org/10.1016/j.marpolbul.2022.113363
Rivera SJ, Pacheco LF, Achá D, et al (2016) Low total mercury in Caiman yacare (Alligatoridae) as compared to carnivorous, and non-carnivorous fish consumed by Amazonian indigenous communities. Environmental Pollution. https://doi.org/10.1016/j.envpol.2016.07.013
Rivers JB, Pearson JE, Shultz CD (1972) Total and organic mercury in marine fish. Bull Environ Contam Toxicol 8:257-266
Rizzo A, Arcagni M, Arribére MA, et al (2011) Mercury in the biotic compartments of Northwest Patagonia lakes, Argentina. Chemosphere 84:70-79. https://doi.org/10.1016/j.chemosphere.2011.02.052
Rjeibi M, Metian M, Hajji T, et al (2015) Seasonal Survey of Contaminants (Cd and Hg) and Micronutrients (Cu and Zn) in Edible Tissues of Cephalopods from Tunisia: Assessment of Risk and Nutritional Benefits. J Food Sci 80:T199-T206. https://doi.org/10.1111/1750-3841.12711
Roach a C, Maher W, Krikowa F (2008) Assessment of metals in fish from Lake Macquarie, New South Wales, Australia. Arch Environ Contam Toxicol 54:292-308. https://doi.org/10.1007/s00244-007-9027-z
Roach KA, Jacobsen NF, Fiorello C V., et al (2013) Gold Mining and Mercury Bioaccumulation in a Floodplain Lake and Main Channel of the Tambopata River, Per&amp;#250; J Environ Prot (Irvine, Calif). https://doi.org/10.4236/jep.2013.41005
Robinson SA, Forbes MR, Hebert CE (2010) Parasitism, mercury contamination, and stable isotopes in fish-eating double-crested cormorants: no support for the co-ingestion hypothesis. Can J Zool 88:508-509. https://doi.org/10.1139/Z10-022
Robinson SA, Forbes MR, Hebert CE (2010b) Mercury in parasitic nematodes and trematodes and their double-crested cormorant hosts: Bioaccumulation in the face of sequestration by nematodes. Science of the Total Environment 408:5439-5444. https://doi.org/10.1016/j.scitotenv.2010.07.071
Robinson SA, Forbes MR, Hebert CE, Scheuhammer AM (2011) Evidence for Sex Differences in Mercury Dynamics in Double-Crested Cormorants. Environ Sci Technol 45:1213-1218. https://doi.org/10.1021/es1021872
Rocha ARM, Di Beneditto APM, Pestana IA, Souza CMM de (2015) Isotopic profile and mercury concentration in fish of the lower portion of the rio Paraíba do Sul watershed, southeastern Brazil. Neotropical Ichthyology. https://doi.org/10.1590/1982-0224-20150047
Rocque DA, Winker K (2004) Biomonitoring of contaminants in birds from two trophic levels in the North Pacific. Environ Toxicol Chem 23:759-766. https://doi.org/10.1897/03-182
Roditi-Elasar M, Kerem D, Hornung H, et al (2003) Heavy metal levels in the bottlenose and striped dolphins off the Mediterranean coast of Israel. Mar Pollut Bull 46:491-521. https://doi.org/10.1016/S0025-326X(03)00004-3
Rodrigues MLK, Formoso MLL (2006) Heavy metals in recent sediments and bottom-fish under the influence of tanneries in South Brazil. Water Air Soil Pollut 176:307-327. https://doi.org/10.1007/s11270-006-9170-6
Rodrigues MV, Yamatogi RS, Sudano MJ, et al (2013a) Mercury concentrations in South Atlantic swordfish, Xiphias gladius, Caught off the Coast of Brazil. Bull Environ Contam Toxicol. https://doi.org/10.1007/s00128-013-0989-4
Rodrigues MV, Yamatogi RS, Sudano MJ, et al (2013a) Mercury concentrations in South Atlantic swordfish, Xiphias gladius, Caught off the Coast of Brazil. Bull Environ Contam Toxicol. https://doi.org/10.1007/s00128-013-0989-4
Rodríguez Martín-Doimeadios RC, Berzas Nevado JJ, Guzmán Bernardo FJ, et al (2014) Comparative study of mercury speciation in commercial fishes of the Brazilian Amazon. Environmental Science and Pollution Research 21:7466-7479. https://doi.org/10.1007/s11356-014-2680-7
Rodriguez CAB, Bezerra MF, Rezende CED, et al (2019) Mercury and methylmercury in carapace of the marine turtle Caretta caretta in northeastern Brazil and its potential for environmental monitoring. Anais da Academia Brasileira de Ciências 91(2)
Rodriguez CAB, de Lacerda LD, Bezerra MF, et al (2020) Influence of size on total mercury (THg), methyl mercury (MeHg), and stable isotopes of N and C in green turtles (Chelonia mydas) from NE Brazil. Environmental Science and Pollution Research 27:20527-20537. https://doi.org/10.1007/s11356-020-08623-5
Rodríguez-Gutiérrez J, Galván-Magaña F, Jacobo-Estrada T, et al (2020) Mercury-selenium concentrations in silky sharks (Carcharhinus falciformis) and their toxicological concerns in the southern Mexican Pacific. Mar Pollut Bull 153:111011. https://doi.org/10.1016/j.marpolbul.2020.111011
Rodriguez-Navarro AB, Gaines KF, Romanek CS, Masson GR (2002) Mineralization of clapper rail eggshell from a contaminated salt marsh system. Arch Environ Contam Toxicol 43:449-460. https://doi.org/10.1007/s00244-002-0266-8
Rolfhus KR, Wiener JG, Haro RJ, et al (2015) Mercury in streams at Grand Portage National Monument (Minnesota, USA): Assessment of ecosystem sensitivity and ecological risk. Science of the Total Environment 514:192-201. https://doi.org/10.1016/j.scitotenv.2015.01.079
Roméo M, Siau Y, Sidoumou Z, Gnassia-Barelli M (1999) Heavy metal distribution in different fish species from the Mauritania coast. Science of the Total Environment 232:169-175. https://doi.org/10.1016/S0048-9697(99)00099-6
Romero MB, Polizzi P, Chiodi L, et al (2016) The role of metallothioneins, selenium and transfer to offspring in mercury detoxification in Franciscana dolphins (Pontoporia blainvillei). Mar Pollut Bull 109:650-654. https://doi.org/10.1016/j.marpolbul.2016.05.012
Ross DA, Guzmán HM, Van Hinsberg VJ Potvin C (2016) Metal contents of marine turtle eggs (Chelonia mydas; Lepidochelys olivacea) from the tropical eastern pacific and the implications for human health. Journal of Environmental Science and Health Part B 51(10) 675-687
Rothenberg SE, Sweitzer DN, Rackerby BR, et al (2021) Fecal Methylmercury Correlates With Gut Microbiota Taxa in Pacific Walruses (Odobenus rosmarus divergens). Frontiers in microbiology 1320
Rothschild RFN, Duffy LK (2005) Mercury concentrations in muscle, brain and bone of Western Alaskan waterfowl. Sci Total Environ 349:277-283. https://doi.org/10.1016/j.scitotenv.2005.05.021
Roy D, Rahman F, Islam SS, et al (2022) Bioaccumulation of heavy metal in urban pond reared Oreochromis niloticus, water, sediment, and handmade feed in Bangladesh and human health risk implications. Arabian Journal of Geosciences 15:. https://doi.org/10.1007/s12517-022-10260-w
Rua-Ibarz A, Bolea-Fernandez E, Maage A, et al (2019) Tracing mercury pollution along the Norwegian coast via elemental speciation and isotopic analysis of liver and muscle tissue of deep-water marine fish (Brosme brosme). Environmental science technology 53(4) 1776-1785
Rüdel H, Radermacher G, Fliedner A, et al (2020) A field study in support of the monitoring of priority substances in German freshwater fish: derivation of fillet-to-whole fish conversion factors. Environ Sci Eur 32:. https://doi.org/10.1186/s12302-020-0295-9
Rudershausen PJ, Cross FA, Runde BJ, et al (2023) Total mercury, methylmercury, and selenium concentrations in blue marlin Makaira nigricans from a long-term dataset in the western north Atlantic. Science of The Total Environment 858:159947. https://doi.org/10.1016/j.scitotenv.2022.159947
Ruelas-Inzunza JR, Horvat M, Pérez-Cortés H, Páez-Osuna F (2003) Methylmercury and total mercury distribution in tissues of gray whales ( Eschrichtius robustus ) and spinner dolphins ( Stenella longirostris ) stranded along the lower Gulf of California , Mexico. Cienc Mar 29:1-8
Ruelas-Inzunza J, Páez-Osuna F (2005) Mercury in fish and shark tissues from two coastal lagoons in the Gulf of California, Mexico. Bull Environ Contam Toxicol 74:294-300. https://doi.org/10.1007/s00128-004-0583-x
Ruelas-Inzunza J, Amezcua F, Coiraton C, Páez-Osuna F (2020) Cadmium, mercury, and selenium in muscle of the scalloped hammerhead Sphyrna lewini from the tropical Eastern Pacific: Variation with age, molar ratios and human health risk. Chemosphere 242:. https://doi.org/10.1016/j.chemosphere.2019.125180
Ruelas-Inzunza J, Hernández-Osuna J, Páez-Osuna F (2009) Organic and total mercury in muscle tissue of five aquatic birds with different feeding habits from the SE Gulf of California, Mexico. Chemosphere 76:415-418. https://doi.org/10.1016/j.chemosphere.2009.03.042
Ruelas-Inzunza J, Mezalopez G, Paezosuna F (2008) Mercury in fish that are of dietary importance from the coasts of Sinaloa (SE Gulf of California). Journal of Food Composition and Analysis 21:211-218. https://doi.org/10.1016/j.jfca.2007.11.004
Ruelas-Inzunza J, Šlejkovec Z, Mazej D, et al (2018) Bioaccumulation of As Hg and Se in tunas Thunnus albacares and Katsuwonus pelamis from the Eastern Pacific: tissue distribution and As speciation. Environmental Science and Pollution Research 1-11
Ruiz-Guzmán JA, Marrugo-Negrete JL, Díez S (2014) Human exposure to mercury through fish consumption: Risk assessment of riverside inhabitants of the Urra Reservoir Colombia Human and Ecological Risk Assessment: An International Journal 20(5) 1151-1163
Rumbold DG, Lange TR, Richard D, et al (2018) Mercury biomagnification through food webs along a salinity gradient down-estuary from a biological hotspot. Estuarine Coastal and Shelf Science 200: 116-125
Rumbold DG, Lange TR, Richards D, et al (2018) Mercury concentrations and ratios of stable isotopes of nitrogen and carbon in food webs of the Caloosahatchee Estuary Florida. Florida Scientist 81(4) 105-125
Rumbold DG, Miller KE, Dellinger TA, Haas N (2017) Mercury concentrations in feathers of adult and nestling Osprey (Pandion haliaetus) from coastal and freshwater environments of Florida. Arch Environ Contam Toxicol 72:31-38. https://doi.org/10.1007/s00244-016-0330-4
Rumbold D Wasno R Hammerschlag N Volety A (2014) Mercury accumulation in sharks from the coastal waters of southwest Florida Archives of Environmental Contamination and Toxicology 67(3) 402–12 http://doiorg/101007/s00244-014-0050-6
Rush SA, Borgå K, Dietz R, et al (2008) Geographic distribution of selected elements in the livers of polar bears from Greenland, Canada and the United States. Environmental Pollution 153:618-626. https://doi.org/10.1016/j.envpol.2007.09.006
Rutkowska M, Bajger-Nowak G, Kowalewska D, et al (2019) Methylmercury and total mercury content in soft tissues of two bird species wintering in the Baltic Sea near Gdansk, Poland. Chemosphere 219:140-147. https://doi.org/10.1016/j.chemosphere.2018.11.162
Sabino MA, Bodin N, Govinden R, et al (2022) The role of tropical small-scale fisheries in trace element delivery for a Small Island Developing State community, the Seychelles. Mar Pollut Bull 181:. https://doi.org/10.1016/j.marpolbul.2022.113870
Sadeghi MS Peery S Hosseini M (2018) Mercury (Hg) concentration and distribution in selected tissues of some fish species from Arvand River south Iran
Saei-Dehkordi SS, Fallah A a, Nematollahi A (2010) Arsenic and mercury in commercially valuable fish species from the Persian Gulf: influence of season and habitat. Food Chem Toxicol 48:2945-50. https://doi.org/10.1016/j.fct.2010.07.031
Saeki K, Okabe Y, Kim E-Y, et al (2000) Mercury and cadmium in common cormorants (Phalacrocorax carbo). Environmental Pollution 108:249-255
Sagala L, Sulistiono, Batu DTFL (2021) Heavy metal contents of Hg, Cd, Pb, and Cu in splendid ponyfish Eubleekeria splendens (Cuvier, 1829) meat in Banten Bay, Indonesia. E3S Web of Conferences 322:. https://doi.org/10.1051/e3sconf/202132201022
Saha B, Mottalib MA, Al-Razee ANM (2021) Heavy Metals Accumulation in Different Cultivated Fish Tissues through Commercial Fish Feeds and Health Risk Estimation in Consumers in Bangladesh. Chem Rev Lett 4:10-20
Saha M, Sarkar SK, Bhattacharya B (2006) Interspecific variation in heavy metal body concentrations in biota of Sunderban mangrove wetland, northeast India. Environ Int 32:203-207. https://doi.org/10.1016/j.envint.2005.08.012
Sakai H, Saeki K, Ichihashi H, et al (2000) Species-specific distribution of heavy metals in tissues and organs of loggerhead turtle (Caretta caretta) and green turtle (Chelonia mydas) from Japanese coastal waters. Mar Pollut Bull 40:701-709. https://doi.org/10.1016/S0025-326X(00)00008-4
Sakamoto M, Itai T, Yasutake A, et al (2015) Mercury speciation and selenium in toothed-whale muscles. Environ Res 143:55-61. https://doi.org/10.1016/j.envres.2015.09.010
Salazar-Camacho C, Salas-Moreno M, Paternina-Uribe R, et al (2020) Dataset of concentrations of mercury and methylmercury in fish from a Tropical River impacted by gold mining in the Colombian Pacific. Data in Brief 33 106513
Salazar-Camacho C, Salas-Moreno M, Paternina-Uribe R, et al (2021) Mercury species in fish from a tropical river highly impacted by gold mining at the Colombian Pacific region. Chemosphere 264:. https://doi.org/10.1016/j.chemosphere.2020.128478
Salinas et al. (2014) '"Pig in a poke (gato por liebre)"': The '"mota"' (Calophysus macropterus) Fishery, Molecular Evidence of Commercialization in Colombia and Toxicological Analyses. Ecohealth
Salvaggio A, Tiralongo F, Krasakopoulou E, et al (2019) Biomarkers of exposure to chemical contamination in the commercial fish species Lepidopus caudatus (Euphrasen 1788): a particular focus on plastic additives. Frontiers in physiology 10:905
Sampaio da Silva D, Lucotte M, Paquet S, Davidson R (2009) Influence of ecological factors and of land use on mercury levels in fish in the Tapajós River basin, Amazon. Environ Res 109:432-46. https://doi.org/10.1016/j.envres.2009.02.011
Sampaio da Silva D, Lucotte M, Paquet S, et al (2013) Inverse mercury and selenium concentration patterns between herbivorous and piscivorous fish in the Tapajos River, Brazilian Amazon. Ecotoxicol Environ Saf 97:17-25. https://doi.org/10.1016/j.ecoenv.2013.06.025
Samuel B Sorsa S Daniel F Riise G Zinabu G M (2020) Heavy metals in fish muscle from an Ethiopian Rift-Valley Lake (Hawassa) and a neighboring stream (Boicha): Assessment of human health risks Journal of Applied Sciences and Environmental Management 24(8) 1409-1418
Sánchez-Fortún M, Ouled-Cheikh J, Jover C, et al (2020) Following up mercury pollution in the Ebro Delta (NE Spain): Audouin's gull fledglings as model organisms to elucidate anthropogenic impacts on the environment. Environmental Pollution 266:1-9. https://doi.org/10.1016/j.envpol.2020.115232
Sánchez-Fortún M, Ouled-Cheikh J, Jover C, et al (2020) Following up mercury pollution in the Ebro Delta (NE Spain): Audouin's gull fledglings as model organisms to elucidate anthropogenic impacts on the environment. Environmental Pollution 266:1-9. https://doi.org/10.1016/j.envpol.2020.115232
Sandoval-Herrera NI, Vargas-Soto JS, Espinoza M, et al (2015) Mercury levels in muscle tissue of four common elasmobranch species from the Pacific coast of Costa Rica, Central America. Reg Stud Mar Sci. https://doi.org/10.1016/j.rsma.2015.11.011
Sankar T V., Zynudheen AA, Anandan R, Viswanathan Nair PG (2006) Distribution of organochlorine pesticides and heavy metal residues in fish and shellfish from Calicut region, Kerala, India. Chemosphere 65:583-590. https://doi.org/10.1016/j.chemosphere.2006.02.038
Sanpera C, Morera M, Ruiz X, Jover L (2000a) Variability of Mercury and Selenium Levels in Clutches of Audouin ' s Gulls ( Larus audouinii ) Breeding at the Chafarinas Islands , Southwest Mediterranean. Waterbirds 123:119-123. https://doi.org/10.1007/s002440010087
Santos LN, Neves RAF, Koureiche AC, Lailson-Brito J (2021) Mercury concentration in the sentinel fish species Orthopristis ruber: Effects of environmental and biological factors and human risk assessment. Mar Pollut Bull 169:. https://doi.org/10.1016/j.marpolbul.2021.112508
Santoso HB, Suhartono E, Yunita R, et al (2021) Heavy metal concentrations in water, sediment and giant mudskipper (Periophthalmodon schlosseri) in the coastal wetlands of Kuala Lupak estuary of the Barito River, Indonesia. 14:
Sardenne F, Bodin N, Médieu A, et al (2020) Benefit-risk associated with the consumption of fish bycatch from tropical tuna fisheries. Environmental Pollution 267:. https://doi.org/10.1016/j.envpol.2020.115614
Sardenne F, Bodin N, Médieu A, et al (2020) Benefit-risk associated with the consumption of fish bycatch from tropical tuna fisheries. Environmental Pollution 267:. https://doi.org/10.1016/j.envpol.2020.115614
Sartimbul A Amandani J A Yona D Fuad M A Z (2021 April) Mercury content of Sardinella lemuru caught in East Java and Bali waters In Journal of Physics: Conference Series (Vol 1869 No 1 p 012004) IOP Publishing
Satriyo TB, Maulida YF, Wibowo SB, et al (2021) Presence of trace elements in muscles of Mugil cephalus from Yogyakarta coast, Indonesia. 14:
Savassi LA, Arantes FP, Gomes MVT, Bazzoli N (2016) Heavy Metals and Histopathological Alterations in Salminus franciscanus (Lima & Britski, 2007) (Pisces: Characiformes) in the Paraopeba River, Minas Gerais, Brazil. Bull Environ Contam Toxicol 96:478-483. https://doi.org/10.1007/s00128-016-1732-8
Savery LC, Evers DC, Wise SS, et al (2013) Global mercury and selenium concentrations in skin from free-ranging sperm whales (Physeter macrocephalus). Science of the Total Environment 450-451:59-71. https://doi.org/10.1016/j.scitotenv.2013.01.070
Savinov VM, Gabrielsen GW, Savinova TN (2003) Cadmium, zinc, copper, arsenic, selenium and mercury in seabirds from the Barents Sea: Levels, inter-specific and geographical differences. Science of the Total Environment 306:133-158. https://doi.org/10.1016/S0048-9697(02)00489-8
Savoy L, Flint P, Zwiefelhofer D, et al (2017) Geographic and temporal patterns of variation in total mercury concentrations in blood of harlequin ducks and blue mussels from Alaska. Marine Pollution Bulletin 117(1) 178-183
Scerbo R, Ristori T, Stefanini B, et al (2005) Mercury assessment and evaluation of its impact on fish in the Cecina river basin (Tuscany Italy). Environmental Pollution 135(1) 179-186
Schaefer AM, Titcomb EM, Fair PA, et al (2015) Mercury concentrations in Atlantic bottlenose dolphins (Tursiops truncatus) inhabiting the Indian River Lagoon, Florida: Patterns of spatial and temporal distribution. Mar Pollut Bull 97:544-7. https://doi.org/10.1016/j.marpolbul.2015.05.007
Scheuhammer AM, Atchison CM, Wong AHK, Evers DC (1998) Mercury exposure in breeding common loons (Gavia immer) in central Ontario, Canada. Environ Toxicol Chem 17:191-196. https://doi.org/10.1897/1551-5028(1998)017<0191:meibcl>2.3.co;2
Scheuhammer AM, Basu N, Burgess NM, et al (2008) Relationships among mercury, selenium, and neurochemical parameters in common loons (Gavia immer) and bald eagles (Haliaeetus leucocephalus). Ecotoxicology 17:93-101. https://doi.org/10.1007/s10646-007-0170-0
Scheuhammer AM, Perrault JA, Bond DE (2001) Mercury methylmercury and selenium concentrations in eggs of common loons (Gavia immer) from Canada. Environmental Monitoring and Assessment 72(1) 79-94
Scheuhammer AM, Wong AH, Bond D (1998) Mercury and selenium accumulation in common loons (Gavia immer) and common mergansers (Mergus merganser) from eastern Canada. Environmental Toxicology and Chemistry 17(2) 197-201
Schneider L, Peleja RP, Kluczkovski A, et al (2012) Mercury concentration in the spectacled caiman and black caiman (Alligatoridae) of the Amazon: Implications for human health. Arch Environ Contam Toxicol 63:270-279. https://doi.org/10.1007/s00244-012-9768-1
Schneider L, Peleja RP, Kluczkovski A, et al (2012) Mercury concentration in the spectacled caiman and black caiman (Alligatoridae) of the Amazon: Implications for human health. Arch Environ Contam Toxicol 63:270-279. https://doi.org/10.1007/s00244-012-9768-1
Schneider L, Tucker AD, Vincent K, et al (2022) First Assessment of Mercury (Hg) Concentrations in Skin and Carapace of Flatback Turtles (Natator depressus) (Garman) From Western Australia. Front Environ Sci 10:. https://doi.org/10.3389/fenvs.2022.843855
Schnitzler JG, Das K, Wohlsein P, et al (2021) The Irrawaddy dolphin Orcaella brevirostris from the Mekong river Cambodia: Preliminary health and toxicological investigations. Aquatic Toxicology 234:105812
Schnitzler JG, Reckendorf A, Pinzone M, et al (2019) Supporting evidence for PCB pollution threatening global killer whale population. Aquatic toxicology 206:102-104
Schoch N, Glennon MJ, Evers DC, et al (2014) The impact of mercury exposure on the common loon (Gavia immer) population in the Adirondack Park, New York, USA. Waterbirds 37:94-101. https://doi.org/10.1675/063.037.sp112
Schultz CD, Ito BM (1979) Mercury and selenium in blue marlin, Makaira nigricans, fomr the Hawaiian Islands. Fishery Bulletin 76:872-879
Schulwitz SE, Chumchal MM, Johnson JA (2015) Mercury Concentrations in Birds from Two Atmospherically Contaminated Sites in North Texas, USA. Arch Environ Contam Toxicol 69:390-398. https://doi.org/10.1007/s00244-015-0189-9
Schummer ML, Petrie SA, Badzinski SS, et al (2011) Elemental contaminants in livers of mute swans on Lakes Erie and St Clair. Archives of environmental contamination and toxicology 61(4) 677-687
Schwarz S, Brouwer A, Kotz A, et al (2016) Peregrine falcon egg pollutants. Toxicological and environmental chemistry
Schwarzbach SE, Albertson JD, Thomas CM (2006) Effects of predation flooding and contamination on reproductive success of California clapper rails (Rallus longirostris obsoletus) in San Francisco Bay. The Auk 123(1) 45-60
Sebastiano M, Bustamante P, Eulaers I, et al (2017) Trophic ecology drives contaminant concentrations within a tropical seabird community. Environmental Pollution 227:183-193. https://doi.org/10.1016/j.envpol.2017.04.040
Seco J, Xavier JC, Bustamante P, et al (2020) Main drivers of mercury levels in Southern Ocean Lantern fish Myctophidae. Environmental Pollution 114711
Sedak M, Bilandžić N, Đokić M, et al (2022) Body burdens and distribution of mercury and selenium in bottlenose striped and Risso's dolphins along the Adriatic coast: A 20-year retrospective. Marine Pollution Bulletin 185:114298
Seewagen CL (2013) Blood mercury levels and the stopover refueling performance of a long-distance migratory songbird. Can J Zool 91:41-45. https://doi.org/10.1139/cjz-2012-0199
Seixas TG, Kehrig H a, Di Beneditto APM, et al (2009) Essential (Se, Cu) and non-essential (Ag, Hg, Cd) elements: what are their relationships in liver of Sotalia guianensis (Cetacea, Delphinidae)? Mar Pollut Bull 58:629-34. https://doi.org/10.1016/j.marpolbul.2008.12.005
Seixas TG, Kehrig HD a, Costa M, et al (2008) Total mercury, organic mercury and selenium in liver and kidney of a South American coastal dolphin. Environmental Pollution 154:98-106. https://doi.org/10.1016/j.envpol.2008.01.030
Seixas TG, Moreira I, Malm O, Kehrig H A (2012) Bioaccumulation of mercury and selenium in Trichiurus lepturus. Journal of the Brazilian Chemical Society 23(7) 1280-1288
Seixas TG, Moreira I, Siciliano S, et al (2014) Differences in methylmercury and inorganic mercury biomagnification in a tropical marine food web. Bull Environ Contam Toxicol 92:274-278. https://doi.org/10.1007/s00128-014-1208-7
Sepúlveda MS, Ochoa-acuña H, Sundlof SF (1997) Heavy metal concentrations in Juan Fernández fur seals (Arctocephalus philippii). Science (1979) 34:663-665
Shah AQ, Kazi TG, Afridi HI, Arain MB (2016) A population assessment of mercury exposure from two cities of Pakistan with respect to freshwater and marine fish consumption. Toxicol Ind Health 32:1033-1041. https://doi.org/10.1177/0748233714545503
Shanley JB, Marvin-DiPasquale M, Lane O, et al (2019) Resolving a paradox—high mercury deposition but low bioaccumulation in northeastern Puerto Rico. Ecotoxicology 1-14
Shao D, Liang P, Kang Y, et al (2011) Mercury species of sediment and fish in freshwater fish ponds around the Pearl River Delta, PR China: human health risk assessment. Chemosphere 83:443-8. https://doi.org/10.1016/j.chemosphere.2010.12.080
Sharma CM, Basnet S, Kang S, et al (2013) Mercury concentrations in commercial fish species of Lake Phewa, Nepal. Bull Environ Contam Toxicol 91:272-277. https://doi.org/10.1007/s00128-013-1055-y
Sharma CM, Borgstrøm R, Huitfeldt JS, Rosseland BO (2008) Selective exploitation of large pike Esox lucius-Effects on mercury concentrations in fish populations. Science of the Total Environment 399:33-40. https://doi.org/10.1016/j.scitotenv.2008.03.026
Shipley ON, Lee CS, Fisher NS, et al (2021) Metal concentrations in coastal sharks from The Bahamas with a focus on the Caribbean Reef shark. Sci Rep 11:. https://doi.org/10.1038/s41598-020-79973-w
Shlosberg A, Wu Q, Rumbeiha WK, et al (2012) Examination of Eurasian griffon vultures (Gyps fulvus fulvus) in Israel for exposure to environmental toxicants using dried blood spots. Archives of environmental contamination and toxicology 62(3) 502-511
Shoham-Frider E, Goffman O, Harlavan Y, et al (2016) Trace elements in striped dolphins (Stenella coeruleoalba) from the Eastern Mediterranean: A 10-years perspective. Marine pollution bulletin 109(1) 624-632
Shoham-Frider E, Kerem D, Roditi-Elasar M, et al (2014) Trace elements in tissues of cetacean species rarely stranded along the Israeli Mediterranean coast. Mar Pollut Bull 83:376-382. https://doi.org/10.1016/j.marpolbul.2014.03.017
Shoham-Frider E, Kress N, Wynne D, et al (2009) Persistent organochlorine pollutants and heavy metals in tissues of common bottlenose dolphin (Tursiops truncatus) from the Levantine Basin of the Eastern Mediterranean. Chemosphere 77:621-7. https://doi.org/10.1016/j.chemosphere.2009.08.048
Shoji A, Elliott KH, Aris‐Brosou S, et al (2019) Biotransport of metallic trace elements from marine to terrestrial ecosystems by seabirds Environmental toxicology and chemistry 38(1) 106-114
Shoji A, Elliott KH, Watanuki Y, et al (2021) Geolocators link marine mercury with levels in wild seabirds throughout their annual cycle: Consequences for trans-ecosystem biotransport. Environmental Pollution 284:117035
Shokr LA, Hassan MA, Elbahy EF (2019) Heavy Metals Residues (Mercuary and Lead) Contaminating Nile and Marine Fishes Benha. Veterinary Medical Journal 36(2) 40-48
Shorna S, Shawkat S, Hossain A, et al (2021) Accumulation of trace metals in indigenous fish species from the Old Brahmaputra River in Bangladesh and human health risk. implications Biological Trace Element Research 199:3478-3488
Shultz CD, Crear D (1976) The Distribution of Total and Organic Mercury in Seven Tissues of the Pacific Blue Marlin, Makaira nigricans. Pac Sci 30:101-107
Siebert U, Joiris C, Holsbeek L, et al (1999) Potential Relation Between Mercury Concentrations and Necropsy Findings in Cetaceans from sGerman Waters of the North and Baltic Seas. Mar Pollut Bull 38:285-295
Sierra-Marquez L, Peñuela-Gomez S, Franco-Espinosa L, et al (2018) Mercury levels in birds and small rodents from Las Orquideas National Natural Park, Colombia. Environmental Science and Pollution Research 25:35055-35063. https://doi.org/10.1007/s11356-018-3359-2
Simond AÉ, Noël M, Loseto L, et al (2022) A Multi-Matrix Metabolomic Approach in Ringed Seals and Beluga Whales to Evaluate Contaminant and Climate-Related Stressors. Metabolites 12(9) 813
Simukoko CK, Mwakalapa EB, Bwalya P, et al (2022) Assessment of heavy metals in wild and farmed tilapia (Oreochromis niloticus) on Lake Kariba, Zambia: implications for human and fish health. Food Addit Contam Part A Chem Anal Control Expo Risk Assess 39:74-91. https://doi.org/10.1080/19440049.2021.1975830
Sinaei M, Bolouki M (2017) Metals in Blood and Eggs of Green Sea Turtles (Chelonia mydas) from Nesting Colonies of the Northern Coast of the Sea of Oman. Arch Environ Contam Toxicol 73:552-561. https://doi.org/10.1007/s00244-017-0421-x
Sinha RK, Sinha SK, Kedia DK, et al (2007) A holistic study on mercury pollution in the Ganga River system at Varanasi, India. Curr Sci 92:1223-1228
Skoric S, Visnjić-Jeftic Z, Jaric I,et al (2012) Accumulation of 20 elements in great cormorant (Phalacrocorax carbo) and its main prey common carp (Cyprinus carpio) and Prussian carp (Carassius gibelio). Ecotoxicology and environmental safety 80:244-251
Slimani T, El Hassani MS, El Mouden EH, et al (2018) Large-scale geographic patterns of mercury contamination in Morocco revealed by freshwater turtles. Environmental Science and Pollution Research 25:2350-2360. https://doi.org/10.1007/s11356-017-0643-5
Smichowski P, Vodopivez C, Muñoz-Olivas R, María Gutierrez A (2006) Monitoring trace elements in selected organs of Antarctic penguin (Pygoscelis adeliae) by plasma-based techniques. Microchemical Journal 82:1-7. https://doi.org/10.1016/j.microc.2005.04.001
Soegianto A, Moehammadi N, Irawan B, et al (2010) Mercury concentrations in edible species harvested from Gresik coast, Indonesia and its health risk assessment malondialdehyde at earthworm View project Monitoring of Seawater Quality, Sediment and Marine Biota View project. Cah Biol Mar
Soegianto A, Putranto TWC, Payus CM, et al (2021) Metals in the tissues of the East Java Coast Indonesian green mussel (Perna viridis Linnaeus, 1758) and associated health risks. Reg Stud Mar Sci 48:. https://doi.org/10.1016/j.rsma.2021.102045
Soldatini C, Sebastiano M, Albores-Barajas YV, et al (2020) Mercury exposure in relation to foraging ecology and its impact on the oxidative status of an endangered seabird. Science of The Total Environment 724:138131
Sonne C, Leifsson PS, Dietz R (2013) Liver and renal lesions in mercury-contaminated narwhals ( Monodon monoceros ) from North West Greenland. Toxicol Environ Chem 95:1-14. https://doi.org/10.1080/02772248.2013.783666
Sørmo EG, Ciesielski TM, Øverjordet IB, et al (2011) Selenium moderates mercury toxicity in free-ranging freshwater fish. Environ Sci Technol 45:6561-6566. https://doi.org/10.1021/es200478b
Soto-Jiménez MF, Amezcua F, González-Ledesma R (2010) Nonessential metals in striped marlin and indo-pacific sailfish in the Southeast Gulf of California, Mexico: Concentration and assessment of human health risk. Arch Environ Contam Toxicol 58:810-818. https://doi.org/10.1007/s00244-009-9452-2
Souza-Araujo J, Andrades R, Hauser-Davis RA, et al (2022) Before the Dam: A Fish-Mercury Contamination Baseline Survey at the Xingu River, Amazon Basin Before the Belo Monte Dam. Bull Environ Contam Toxicol 108:861-866. https://doi.org/10.1007/s00128-021-03371-9
Souza-Araujo J, Giarrizzo T, Lima MO (2015) Mercury concentration in different tissues of Podocnemis unifilis (Troschel, 1848) (Podocnemididae: Testudines) from the lower Xingu River - Amazonian, Brazil. Brazilian Journal of Biology 75:S106-S111. https://doi.org/10.1590/1519-6984.01514bm
Souza-Araujo J, Giarrizzo T, Lima MO, Souza MBG (2016) Mercury and methyl mercury in fishes from Bacajá River (Brazilian Amazon): evidence for bioaccumulation and biomagnification. J Fish Biol. https://doi.org/10.1111
Souza-Araujo J, Souza-Junior OG, Guimarães-Costa A, et al (2021) The consumption of shark meat in the Amazon region and its implications for human health and the marine ecosystem. Chemosphere 265:. https://doi.org/10.1016/j.chemosphere.2020.129132
Squadrone S, Benedetto A, Brizio P, et al (2015) Mercury and selenium in European catfish (Silurus glanis) from Northern Italian Rivers: Can molar ratio be a predictive factor for mercury toxicity in a top predator? Chemosphere 119:24-30
Squadrone S, Chiaravalle E, Gavinelli S, et al (2015) Analysis of mercury and methylmercury concentrations, and selenium:mercury molar ratios for a toxicological assessment of sperm whales (Physeter macrocephalus) in the most recent stranding event along the Adriatic coast (Southern Italy, Mediterranean Sea). Chemosphere 138:633-641. https://doi.org/10.1016/j.chemosphere.2015.07.047
St. Gelais AT, Costa-Pierce BA (2015) Mercury concentrations in Northwest Atlantic winter-caught, male spiny dogfish (Squalus acanthias): A geographic mercury comparison and risk-reward framework for human consumption. Mar Pollut Bull. https://doi.org/10.1016/j.marpolbul.2015.12.009
Stamatis N, Kamidis N, Pigada P, et al (2019) Bioaccumulation levels and potential health risks of mercury, cadmium, and lead in albacore (Thunnus alalunga, bonnaterre, 1788) from the Aegean sea, Greece. Int J Environ Res Public Health 16:. https://doi.org/10.3390/ijerph16050821
Stamatis N, Kamidis N, Pigada P, et al (2019) Bioaccumulation levels and potential health risks of mercury, cadmium, and lead in albacore (Thunnus alalunga, bonnaterre, 1788) from the Aegean sea, Greece. Int J Environ Res Public Health 16:. https://doi.org/10.3390/ijerph16050821
Staudinger MD (2011) Species- and size-specific variability of mercury concentrations in four commercially important finfish and their prey from the northwest Atlantic. Mar Pollut Bull 62:734-40. https://doi.org/10.1016/j.marpolbul.2011.01.017
Stavros H-CW, Bossart GD, Hulsey TC, Fair P a (2007) Trace element concentrations in skin of free-ranging bottlenose dolphins (Tursiops truncatus) from the southeast Atlantic coast. Sci Total Environ 388:300-15. https://doi.org/10.1016/j.scitotenv.2007.07.030
Stavros H-CW, Bossart GD, Hulsey TC, Fair P a (2008) Trace element concentrations in blood of free-ranging bottlenose dolphins (Tursiops truncatus): influence of age, sex and location. Mar Pollut Bull 56:371-9. https://doi.org/10.1016/j.marpolbul.2007.10.030
Stavros H-CW, Stolen M, Durden WN, et al (2011) Correlation and toxicological inference of trace elements in tissues from stranded and free-ranging bottlenose dolphins (Tursiops truncatus). Chemosphere 82:1649-61. https://doi.org/10.1016/j.chemosphere.2010.11.019
Steinhausen SL, Agyeman N, Turrero P, et al (2022) Heavy metals in fish nearby electronic waste may threaten consumer's health. Examples from Accra, Ghana. Mar Pollut Bull 175:. https://doi.org/10.1016/j.marpolbul.2021.113162
Stenhouse IJ, Adams EM, Goyette JL, et al (2018) Changes in mercury exposure of marine birds breeding in the Gulf of Maine, 2008-2013. Mar Pollut Bull 128:156-161. https://doi.org/10.1016/j.marpolbul.2018.01.025
Stenhouse IJ, Adams EM, Phillips LM, et al (2019) A preliminary assessment of mercury in the feathers of migratory songbirds breeding in the North American subarctic. Ecotoxicology 1-8
Stewart FM, Phillips RA, Bartle AJ, et al (1999) Influence of phylogeny, diet, moult schedule and sex on heavy metal concentrations in New Zealand Procellariiformes. Mar Ecol Prog Ser 178:295-305. https://doi.org/10.3354/meps178295
Stewart FM, Phillips RA, Catry P, Furness RW (1997) Influence of species, age and diet on mercury concentrations in Shetland seabirds. Mar Ecol Prog Ser 151:237-244. https://doi.org/10.3354/meps151237
Stockin K a, Law RJ, Duignan PJ, et al (2007) Trace elements, PCBs and organochlorine pesticides in New Zealand common dolphins (Delphinus sp.). Sci Total Environ 387:333-45. https://doi.org/10.1016/j.scitotenv.2007.05.016
Stockin KA, Yi S, Northcott GL, et al (2021) Per-and polyfluoroalkyl substances (PFAS) trace elements and life history parameters of mass-stranded common dolphins (Delphinus delphis) in New Zealand. Marine Pollution Bulletin 173:112896
Stoneburner DL, Nicora MN, Blood ER (1980) Heavy metals in loggerhead sea turtle eggs (Caretta caretta): evidence to support the hypothesis that demes exist in the western Atlantic population. Journal of Herpetology 171-175
Storelli A, Barone G, Garofalo R, et al (2022) Determination of Mercury, Methylmercury and Selenium Concentrations in Elasmobranch Meat: Fish Consumption Safety. Int J Environ Res Public Health 19:. https://doi.org/10.3390/ijerph19020788
Storelli M M Marcotrigiano* G O (2004) Content of mercury and cadmium in fish (Thunnus alalunga) and cephalopods (Eledone moschata) from the south-eastern Mediterranean Sea Food additives and contaminants 21(11) 1051-1056
Storelli MM, Marcotrigiano GO (2002) Mercury speciation and relationship between mercury and selenium in liver of Galeus melastomus from the Mediterranean sea. Bull Environ Contam Toxicol 69:516-22. https://doi.org/10.1007/s00128-002-0092-8
Storelli MM, Ceci E, Marcotrigiano GO (1998) Comparative study of heavy metal residue in some tissues of the fish Galeus melastomus caught along the Italian and Albanian coasts. Rapport Commission International pour l'exploration scientifique de la Mer Mediterranee 35:288-289
Storelli M M Ceci E Storelli A Marcotrigiano G O (2003) Polychlorinated biphenyl heavy metal and methylmercury residues in hammerhead sharks: contaminant status and assessment Marine Pollution Bulletin 46 1035-1048 DOI: 101016/S0025-326X(03)00119-X
Storelli MM, Giacominelli-Stuffler R, Marcotrigiano G (2002a) Mercury accumulation and speciation in muscle tissue of different species of sharks from Mediterranean Sea, Italy. Bull Environ Contam Toxicol 68:201-210. https://doi.org/10.1007/s00128-001-0239-z
Storelli MM, Giacominelli-Stuffler R, Marcotrigiano GO (2002b) Total and methylmercury residues in cartilaginous fish from Mediterranean Sea. Mar Pollut Bull 44:1354-1358. https://doi.org/10.1016/S0025-326X(02)00223-0
Storelli MM, Giacominelli-Stuffler R, Marcotrigiano GO (2002b) Total and methylmercury residues in cartilaginous fish from Mediterranean Sea. Mar Pollut Bull 44:1354-1358. https://doi.org/10.1016/S0025-326X(02)00223-0
Storelli MM, Giacominelli-Stuffler R, Storelli A, Marcotrigiano GO (2005a) Accumulation of mercury, cadmium, lead and arsenic in swordfish and bluefin tuna from the Mediterranean Sea: a comparative study. Mar Pollut Bull 50:1004-7. https://doi.org/10.1016/j.marpolbul.2005.06.041
Storelli MM, Storelli A, D'Addabbo R, Marano C, et al (2005b) Trace elements in loggerhead turtles (Caretta caretta) from the eastern Mediterranean Sea: overview and evaluation. Environmental Pollution 135(1) 163-170
Storelli MM, Giacominelli-Stuffler R, Marcotrigiano GO (2002c) Total and methylmercury residues in cartilaginous fish from Mediterranean Sea. Mar Pollut Bull 44:1354-1358. https://doi.org/10.1016/S0025-326X(02)00223-0
Storelli MM, Zizzo N, Marcotrigiano GO (1999) Heavy metals and methylmercury in tissues of Risso's dolphin (Grampus griseus) and Cuvier's beaked whale (Ziphius cavirostris) straned in Itlaly (South Adriatic Sea). Bull Environ Contam Toxicol 63:703-710
Stout JH, Trust KA, Cochrane JF, et al (2002) Environmental contaminants in four eider species from Alaska and arctic Russia. Environmental Pollution 119(2) 215-226
Strand J, Larsen MM, Lockyer C (2005) Accumulation of organotin compounds and mercury in harbour porpoises (Phocoena phocoena) from the Danish waters and West Greenland. Sci Total Environ 350:59-71. https://doi.org/10.1016/j.scitotenv.2005.02.038
Strandberg U, Palviainen M, Eronen A, et al (2016) Spatial variability of mercury and polyunsaturated fatty acids in the European perch (Perca fluviatilis) - Implications for risk-benefit analyses of fish consumption. Environmental Pollution 219:305-314. https://doi.org/10.1016/j.envpol.2016.10.050
Strom SM, Brady RS (2011) Mercury in swamp sparrows (Melospiza georgiana) from wetland habitats in Wisconsin. Ecotoxicology 20:1694-1700. https://doi.org/10.1007/s10646-011-0734-x
Suhareva N, Aigars J, Poikane R, Jansons M (2020) Development of fish age normalization technique for pollution assessment of marine ecosystem based on concentrations of mercury copper and zinc in dorsal muscles of fish. Environmental Monitoring and Assessment 192:1-13
Suk SH, Smith SE, Ramon DA (2009) Bioaccumulation of mercury in pelagic sharks from the northeast Pacific Ocean. CalCOFI Rep 50:172-177
Sullivan KM, Kopec AD (2018) Mercury in wintering American black ducks (Anas rubripes) downstream from a point-source on the lower Penobscot River Maine USA. Science of The Total Environment 612:1187-1199
Sun Y, Lu Z, Xiao K, Zeng L, et al (2022) Spatial and interspecific variation of accumulated highly toxic trace elements between fifteen bird species feathers from Antarctic Arctic and China. Environmental Technology Innovation 27:102479
Suratno RP, Rositasari R, Oktaviyani S (2019 May) Total mercury of marine fishes in Natuna Islands area Indonesia: Risk assessment for human consumption In IOP Conference Series: Earth and Environmental Science (Vol 277 No 1 p 012025) IOP Publishing
Suratno S, Puspitasari R (2018) Health benefit value selenium (HBV-Se): A food safety index from mercury (Hg) contamination in marine fish consumption In AIP Conference Proceedings (Vol 2024 No 1 p 020023) AIP Publishing LLC
Suratno, Purnadayanti Z, Novianty H, Oktaviyani S (2021) Total mercury (THg) concentration in Indian scad (decapterus russelli) and torpedo scad (megalaspis cordyla) from southern waters of binuangeun, banten. Indonesian Journal of Chemistry 21:435-442. https://doi.org/10.22146/ijc.56967
Syamsussabri M (2019) Mercury and Cyanide Pollution on the Aquatic Organism in Sekotong People Gold Mining In Journal of Physics: Conference Series (Vol 1417 No 1 p 012032) IOP Publishing
Szumiło-Pilarska E, Falkowska L, Grajewska A, Meissner W (2017) Mercury in Feathers and Blood of Gulls from the Southern Baltic Coast Poland. Water Air Soil Pollution 228(4) 138
Tadiso TM, Borgstrøm R, Rosseland BO (2011) Mercury concentrations are low in commercial fish species of Lake Ziway, Ethiopia, but stable isotope data indicated biomagnification. Ecotoxicol Environ Saf 74:953-9. https://doi.org/10.1016/j.ecoenv.2011.01.005
Tapilatu RF, Wona H, Siburian RH (2020) Data on Environmental Contaminants in Sea Turtle Eggs at Venu Island Kaimana–West Papua Indonesia. Data in Brief 105778
Tarras-Wahlberg NH, Flachier A, Lane SN, Sangfors O (2001) Environmental impacts and metal exposure of aquatic ecosystems in rivers contaminated by small scale gold mining: the Puyango River basin southern Ecuador. Science of the Total Environment 278(1) 239-261
Tartu S, Angelier F, Wingfield JC, et al (2015) Corticosterone, prolactin and egg neglect behavior in relation to mercury and legacy POPs in a long-lived Antarctic bird. Science of the Total Environment 505:180-188. https://doi.org/10.1016/j.scitotenv.2014.10.008
Tartu S, Bustamante P, Goutte A, et al (2014) Age-related mercury contamination and relationship with luteinizing hormone in a long-lived antarctic bird. PLoS One 9:. https://doi.org/10.1371/journal.pone.0103642
Tartu S, Goutte A, Bustamante P, et al (2013) To breed or not to breed: Endocrine response to mercury contamination by an Arctic seabird. Biol Lett 9:. https://doi.org/10.1098/rsbl.2013.0317
Tavares PC, Kelly A, Lopes RJ, et al (2007) The influence of dietary specialization and trophic status on mercury levels in two species using common coastal wetlands, Himantopus himantopus and Sterna albifrons. Ardeola 54:275-288
Tavares PC, Monteiro LR, Lopes RJ, et al (2005) Variation of mercury contamination in chicks of little tern Sterna albifrons in Southwest Europe: Brood, age, and colony related effects. Bull Environ Contam Toxicol 74:177-183. https://doi.org/10.1007/s00128-004-0565-z
Tavares S, Xavier JC, Phillips RA, et al (2013) Influence of age, sex and breeding status on mercury accumulation patterns in the wandering albatross Diomedea exulans. Environmental Pollution 181:315-320. https://doi.org/10.1016/j.envpol.2013.06.032
Taylor CE, Cristol DA (2015) Tissue mercury concentrations and survival of tree swallow embryos, nestlings and young adult females on a contaminated site. Bull Environ Contam Toxicol 95:459-464. https://doi.org/10.1007/s00128-015-1643-0
Taylor DL, Calabrese NM (2018) Mercury content of blue crabs (Callinectes sapidus) from southern New England coastal habitats: Contamination in an emergent fishery and risks to human consumers. Mar Pollut Bull 126:166-178. https://doi.org/10.1016/j.marpolbul.2017.10.089
Taylor H, Appleton JD, Lister R, et al (2005) Environmental assessment of mercury contamination from the Rwamagasa artisanal gold mining centre, Geita District, Tanzania. Science of the Total Environment 343:111-133. https://doi.org/10.1016/j.scitotenv.2004.09.042
Taylor S, Terkildsen M, McQuilty R, et al (2022) Non-essential heavy metals and protective effects of selenium against mercury toxicity in endangered Australian sea lion (Neophoca cinerea) pups with hookworm disease. Environment International 169:107521
Teffer AK, Staudinger MD, Taylor DL, Juanes F (2014) Trophic influences on mercury accumulation in top pelagic predators from offshore New England waters of the northwest Atlantic Ocean. Mar Environ Res 101:124-34. https://doi.org/10.1016/j.marenvres.2014.09.008
Teitelbaum CS, Ackerman JT, Hill MA, et al (2022) Avian influenza antibody prevalence increases with mercury contamination in wild waterfowl. Proceedings of the Royal Society B 289(1982) 20221312
Teixeira G, Raimundo J, Goulart J, et al (2020) Hg and Se composition in demersal deep-sea fish from the North-East Atlantic. Environmental science and pollution research international
Teraoka H, Kumagai Y (2007) Heavy Metal Contamination Status of Japanese Cranes (Grus Japonensis) in East Hokkaido, Japan- Extensive Mercury Pollution. Environ Toxicol Chem 26:307-312. https://doi.org/10.1897/05-623R.1
Teraoka H, Tagami Y, Kudo M, et al (2012) Changes of mercury contamination in red-crowned cranes, Grus japonensis, in East Hokkaido, Japan. Arch Environ Contam Toxicol 63:153-160. https://doi.org/10.1007/s00244-011-9742-3
Terrazas-López R, Arreola-Mendoza L, Galván-Magaña F, et al (2019) Understanding the antagonism of Hg and Se in two shark species from Baja California South, México. Science of the Total Environment 650:202-209. https://doi.org/10.1016/j.scitotenv.2018.08.261
Thébault J, Bustamante P, Massaro M, et al (2021) Influence of Species‐Specific Feeding Ecology on Mercury Concentrations in Seabirds Breeding on the Chatham Islands New Zealand. Environmental Toxicology and Chemistry 40(2) 454-472
Thieleke JR (1973) Mercury Levels in Five Species of Commercially Important Pelagic Fish Taken from the Pacific Ocean Near Hawaii. University of Wisconsin--Madison
Thiyagarajan D, Dhaneesh KV, Kumar TTA, et al (2012) Metals in fish along the southeast coast of India. Bull Environ Contam Toxicol 88:582-588. https://doi.org/10.1007/s00128-012-0543-9
Thompson DR (2001) Mercury in bar-tailed godwit (Limosa lapponica) and lesser knot (Calidris canutus): Spatially explicit information from non-breeding birds in New Zealand. Bull Environ Contam Toxicol 66:707-713. https://doi.org/10.1007/s001280066
Thompson DR, Furness RW (1989a) Comparison of the levels of total and organic mercury in seabird feathers. Marine Pollution Bulletin 20(11) 577-579
Thompson DR, Furness RW (1989) The chemical form of mercury stored in South Atlantic seabirds. Environmental Pollution 60(3-4) 305-317
Thompson DR, Bearhop S, Speakman JR, Furness RW (1998) Feathers as a mean of monitoring mercuryin seabirds: insights from stable isotope analysis. Environmental Pollution 101:193-200
Thompson DR, Furness RW, Lewis SA (1993) Temporal and spatial variation in mercury concentrations in some albatrosses and petrels from the sub-Antarctic. Polar Biology 13(4) 239-244
Thompson DR, Stewart FM, Furness RW (1990) Using seabirds to monitor mercury in marine environments. The validity of conversion ratios for tissue comparisons. Mar Pollut Bull 21:339-342. https://doi.org/10.1016/0025-326X(90)90795-A
Thongcharoen K, Robson MG, Keithmaleesatti S (2018) Determination of heavy metals in eggs of Little Grebe (Tachybaptus ruficollis) around the wastewater treatment ponds Khon Kaen University Human and Ecological Risk Assessment: An International Journal 24(2) 362-376
Thyen S, Becker PH, Behmann H (2000) Organochlorine and mercury contamination of little terns (Sterna albifrons) breeding at the western Baltic Sea, 1978-96. Environmental Pollution 108:225-238
Tian W, Egeland GM, Sobol I, Chan HM (2011) Mercury hair concentrations and dietary exposure among Inuit preschool children in Nunavut, Canada. Environ Int 37:42-48. https://doi.org/10.1016/j.envint.2010.05.017
Titcomb EM, Reif JS, Fair PA, et al (2017) Blood mercury concentrations in common bottlenose dolphins from the Indian River Lagoon, Florida: Patterns of social distribution. Mar Mamm Sci 1-14. https://doi.org/10.1111/mms.12390
Tomazelli AC, Martinelli LA, Krug FJ, et al (2007) Mercury distribution in medium-size rivers and reservoirs of the Sao Paulo state (southeast Brazil). J Environ Qual 36:478-486. https://doi.org/10.2134/jeq2005.0407
Torres P, Tristão da Cunha R, Rodrigues A dos S (2017) Mid-Atlantic elasmobranchs: Suitable metal scouts? Mar Pollut Bull 117:203-213. https://doi.org/10.1016/j.marpolbul.2017.01.058
Torres P, da Cunha RT, Maia R, dos Santos Rodrigues A (2014) Trophic ecology and bioindicator potential of the North Atlantic tope shark. Science of the Total Environment 481:574-581
Torres P, da Cunha RT, Micaelo C, dos Santos Rodrigues A (2016) Bioaccumulation of metals and PCBs in Raja clavata. Science of the Total Environment 573:1021-1030
Torres P, Rodrigues A, Soares L, Garcia P (2016) Metal concentrations in two commercial tuna species from an active volcanic region in the Mid-Atlantic Ocean. Archives of environmental contamination and toxicology, 70(2) 341-347
Torres Z, Mora MA, Taylor RJ, et al (2014) Accumulation and hazard assessment of mercury to waterbirds at Lake Chapala, Mexico. Environ Sci Technol 48:6359-6365. https://doi.org/10.1021/es4048076
Toschik PC, Rattner BA, McGowan PC, et al (2005) Effects of contaminant exposure on reproductive success of ospreys (Pandion haliaetus) nesting in Delaware River and Bay USA. Environmental Toxicology and Chemistry 24(3) 617-628
Toschik PC, Rattner BA, McGowan PC, et al (2005) Effects of contaminant exposure on reproductive success of ospreys (Pandion haliaetus) nesting in Delaware River and Bay USA. Environmental Toxicology and Chemistry 24(3) 617-628
Tóth T, Andreji J, Tóth J, et al (2012) Cadmium lead and mercury contents in fishes–case study.\ Journal of Microbiology Biotechnology and Food Sciences 1: 837-847
Townsend JM, Rimmer CC, Driscoll CT, et al (2013) Mercury concentrations in tropical resident and migrant songbirds on Hispaniola. Ecotoxicology 22:86-93. https://doi.org/10.1007/s10646-012-1005-1
Trevizani TH, Domit C, Vedolin MC, et al (2019) Assessment of metal contamination in fish from estuaries of southern and southeastern Brazil. Environ Monit Assess 191:. https://doi.org/10.1007/s10661-019-7477-1
Trevizani TH, Figueira RCL, de Oliveira Santos MC, Domit C (2021) Mercury in trophic webs of estuaries in the southwest Atlantic Ocean. Marine pollution bulletin 167:112370
Trukhanova IS, Andrievskaya EM, Alekseev VA, Sokolovskaya MV (2022) Trace elements in Ladoga ringed seal (Pusa hispida ladogensis) hair. Marine Pollution Bulletin 181:113896
Trust KA, Rummel KT, Scheuhammer AM, et al (2000) Contaminant exposure and biomarker responses in spectacled eiders (Somateria fischeri) from St Lawrence Island Alaska. Archives of environmental contamination and toxicology 38(1) 107-113
Tsao DC, Miles AK, Takekawa JY, Woo I (2009) Potential effects of mercury on threatened California black rails. Arch Environ Contam Toxicol 56:292-301. https://doi.org/10.1007/s00244-008-9188-4
Tsipoura N, Burger J, Feltes R, et al (2008) Metal concentrations in three species of passerine birds breeding in the Hackensack Meadowlands of New Jersey. Environ Res 107:218-28
Tsipoura N, Burger J, Newhouse M, et al (2011) Lead, mercury, cadmium, chromium, and arsenic levels in eggs, feathers, and tissues of Canada geese of the New Jersey Meadowlands. Environ Res 111:775-784. https://doi.org/10.1016/j.envres.2011.05.013
Tsipoura N, Burger J, Niles L, et al (2017) Metal Levels in Shorebird Feathers and Blood During Migration Through Delaware Bay. Arch Environ Contam Toxicol 72:1-13. https://doi.org/10.1007/s00244-017-0400-2
Tsygankov VYu, Boyarova MD, Lukyanova ON (2014) Persistent toxic substances in the muscles and liver of the pacific walrus Odobenus rosmarus divergens Illiger, 1815 from the Bering Sea. Russ J Mar Biol 40:147-151. https://doi.org/10.1134/S1063074014020102
Tuomola L, Niklasson T, de Castro E Silva E, Hylander LD (2008) Fish mercury development in relation to abiotic characteristics and carbon sources in a six-year-old, Brazilian reservoir. Sci Total Environ 390:177-87. https://doi.org/10.1016/j.scitotenv.2007.09.030
Turan F, Yola ML, Ergenler A, Turan C (2021) The first assessment on metal contamination in the critically endangered sawback angel shark (Squatina aculeata) from North-eastern Mediterranean Pakistan. Journal of Marine Sciences 30(2) 97-108
Tuzen M (2009) Toxic and essential trace elemental contents in fish species from the Black Sea, Turkey. Food and Chemical Toxicology 47:1785-1790. https://doi.org/10.1016/j.fct.2009.04.029
Tyser RW, Rolfhus KR, Wiener JG, et al (2016) Mercury Concentrations in Eggs of Red-Winged Blackbirds and Tree Swallows Breeding in Voyageurs National Park, Minnesota. Arch Environ Contam Toxicol 71:16-25. https://doi.org/10.1007/s00244-016-0263-y
Udodenko YG, Robinson CT, Choijil J, et al (2022) Mercury levels in sediment, fish and macroinvertebrates of the Boroo River, northern Mongolia, under the legacy of gold mining. Ecotoxicology 31:312-323. https://doi.org/10.1007/s10646-021-02502-6
Ullah AA, Akter M, Musarrat M, Quraishi SB (2019) Evaluation of possible human health risk of heavy metals from the consumption of two marine fish species Tenualosa ilisha and Dorosoma cepedianum. Biological trace element research 191(2) 485-494
Ulusoy Ş, Mol S Karakulak FS, Kahraman AE (2019) Selenium-Mercury Balance in Commercial Fish Species from the Turkish Waters. Biological trace element research 191(1) 207-213
Uryu Y, Malm O, Thornton I, et al (2001) Mercury contamination of fish and its implications for other wildlife of the Tapajós basin, Brazilian Amazon. Conservation Biology 15:438-446. https://doi.org/10.1046/j.1523-1739.2001.015002438.x
Utete B, Fregene BT (2020) Assessing the spatial and temporal variability and related environmental risks of toxic metals in Lake Asejire, south-western Nigeria. Sci Afr 7:. https://doi.org/10.1016/j.sciaf.2019.e00259
Vahabzadeh M, Balali-Mood M, Mousavi SR, et al (2013) Mercury contamination of fish and shrimp samples available in markets of Mashhad, Iran. Bull Environ Contam Toxicol 91:267-271. https://doi.org/10.1007/s00128-013-1068-6
Van Aswegen JD, Nel L, Strydom NA, et al (2019) Comparing the metallic elemental compositions of Kelp Gull Larus dominicanus eggs and eggshells from the Swartkops Estuary Port Elizabeth South Africa. Chemosphere 221:533-542
van de Merwe JP, Hodge M, Olszowy HA, et al (2010) Using blood samples to estimate persistent organic pollutants and metals in green sea turtles (Chelonia mydas). Mar Pollut Bull 60:579-588. https://doi.org/10.1016/j.marpolbul.2009.11.006
van der Schyff V, Pieters R, Bouwman H (2016) The heron that laid the golden egg: metals and metalloids in ibis, darter, cormorant, heron, and egret eggs from the Vaal River catchment, South Africa. Environ Monit Assess 188:. https://doi.org/10.1007/s10661-016-5378-0
van der Velden S, Reist JD, Babaluk JA, Power M (2012) Biological and life-history factors affecting total mercury concentrations in Arctic charr from Heintzelman Lake, Ellesmere Island, Nunavut. Science of the Total Environment 433:309-317. https://doi.org/10.1016/j.scitotenv.2012.06.055
van Hees KE, Ebert DA (2017) An evaluation of mercury offloading in two Central California elasmobranchs. Science of the Total Environment 590-591:154-162. https://doi.org/10.1016/j.scitotenv.2017.02.191
Varanasi U, Stein JE, Tilbury KL, et al (1994) Chemical contaminants in gray whales (Eschrichtius robustus) stranded along the west coast of North America. Science of the Total Environment 145:29-53
Varela Z, García-Seoane R, Fernández JA, et al (2016) Study of temporal trends in mercury concentrations in the primary flight feathers of Strix aluco. Ecotoxicology and environmental safety 130: 199-206
Vasconcellos ACSD, Hallwass G, Bezerra JG, et al (2021) Health risk assessment of mercury exposure from fish consumption in Munduruku indigenous communities in the Brazilian Amazon. International Journal of Environmental Research and Public Health 18(15) 7940
Vasile G, Gheorghe S, Ene C, et al (2019) Total mercury in fish and benthic invertebrates collected from Olt River Romania
Vega CM, Siciliano S, Barrocas PRG, et al (2010) Levels of cadmium, mercury, and lead in Magellanic penguins (Spheniscus magellanicus) stranded on the Brazilian coast. Arch Environ Contam Toxicol 58:460-468. https://doi.org/10.1007/s00244-009-9349-0
Vega-Barba C, Páez-Osuna F, Galván-Magaña F, et al (2022) Trace elements in the silky shark Carcharhinus falciformis in the Central Pacific Mexican Shelf. Mar Pollut Bull 185:. https://doi.org/10.1016/j.marpolbul.2022.114263
Vega-Sánchez B, Ortega-García S, Ruelas-Inzunza J, et al (2017) Mercury in the Blue Marlin (Makaira nigricans) from the Southern Gulf of California: Tissue Distribution and Inter-Annual Variation (2005-2012). Bull Environ Contam Toxicol 98:156-161. https://doi.org/10.1007/s00128-016-1962-9
Vega-Sánchez B, Ortega-García S, Ruelas-Inzunza J, et al (2020) Selenium and mercury in dolphinfish (Coryphaena hippurus) from the Gulf of California: inter-annual variations and selenium health benefit value. Environmental Science and Pollution Research 27:2311-2318. https://doi.org/10.1007/s11356-019-06795-3
Veinott G, Sjare B (2006) Mercury, cadmium, selenium, and seven other elements in the muscle, renal, and hepatic tissue of harbor seals (Phoca vitulina) from Newfoundland and Labrador, Canada. Bull Environ Contam Toxicol 77:597-607. https://doi.org/10.1007/s00128-006-1105-9
Vélez N, Bessudo S, Barragán-Barrera DC, et al (2021) Mercury concentrations and trophic relations in sharks of the Pacific Ocean of Colombia. Mar Pollut Bull 173:. https://doi.org/10.1016/j.marpolbul.2021.113109
Vélez N, Bessudo S, Barragán-Barrera DC, et al (2021) Mercury concentrations and trophic relations in sharks of the Pacific Ocean of Colombia. Mar Pollut Bull 173:. https://doi.org/10.1016/j.marpolbul.2021.113109
Vélez-Alavez M, Labrada-Martagón V, Méndez-Rodriguez LC, et al (2013) Oxidative stress indicators and trace element concentrations in tissues of mako shark (Isurus oxyrinchus). Comparative Biochemistry and Physiology Part A: Molecular Integrative Physiology 165(4) 508-514
Venkateswarlu V, Venkatrayulu C (2020) Bioaccumulation of heavy metals in edible marine fish from coastal areas of Nellore Andhra Pradesh India. GSC Biological and Pharmaceutical Sciences 10(1) 018-024
Venturieri R, Oliveira-da-Costa M, Gama C, Jaster CB (2017) Mercury Contamination within Protected Areas in the Brazilian Northern Amazon-Amapa State. Am J Environ Sci 13:11-21. https://doi.org/10.3844/ajessp.2017.11.21
Verdouw JJ, Macleod CK, Nowak BF, Lyle JM (2011) Implications of age, size and region on mercury contamination in estuarine fish species. Water Air Soil Pollut 297-306
Verhaert V, Teuchies J, Vlok W, et al (2019) Bioaccumulation and trophic transfer of total mercury in the subtropical Olifants River Basin, South Africa. Chemosphere 216:832-843. https://doi.org/10.1016/j.chemosphere.2018.10.211
Vest JL, Conover MR, Perschon C, et al (2009) Trace element concentrations in wintering waterfowl from the Great Salt Lake Utah. Archives of Environmental Contamination and Toxicology 56(2) 302-316
Viana F, Huertas R, Danulat E (2005) Heavy metal levels in fish from coastal waters of Uruguay. Arch Environ Contam Toxicol 48:530-7. https://doi.org/10.1007/s00244-004-0100-6
Vieira C, Morais S, Ramos S, et al (2011a) Mercury, cadmium, lead and arsenic levels in three pelagic fish species from the Atlantic Ocean: intra- and inter-specific variability and human health risks for consumption. Food Chem Toxicol 49:923-32. https://doi.org/10.1016/j.fct.2010.12.016
Vieira HC, Bordalo MD, Morgado F, et al (2017) Mercury content in the white and dark muscle of Skipjack tuna (Katsuwonus pelamis) along the canning process: Implications to the consumers. Journal of Food Composition and Analysis 56:67-72. https://doi.org/10.1016/j.jfca.2016.11.011
Vieira HC, Rendón-von Osten J, Soares AMVM, et al (2021) Contribution of commercial fish species to human mercury exposure: An evaluation near the Mid-Atlantic Ridge. Journal of Food Composition and Analysis 95:. https://doi.org/10.1016/j.jfca.2020.103688
Vieira JCS, Braga CP, de Oliveira G, et al (2018) Mercury Exposure: Protein Biomarkers of Mercury Exposure in Jaraqui Fish from the Amazon Region. Biol Trace Elem Res 183:164-171. https://doi.org/10.1007/s12011-017-1129-5
Vieira JCS, Cavecci B, Queiroz J V., et al (2015) Determination of the Mercury Fraction Linked to Protein of Muscle and Liver Tissue of Tucunaré (Cichla spp.) from the Amazon Region of Brazil. Arch Environ Contam Toxicol. https://doi.org/10.1007/s00244-015-0160-9
Vieira JCS, Cavecci B, Queiroz J V., et al (2015) Determination of the Mercury Fraction Linked to Protein of Muscle and Liver Tissue of Tucunaré (Cichla spp.) from the Amazon Region of Brazil. Arch Environ Contam Toxicol. https://doi.org/10.1007/s00244-015-0160-9
Vieira LM, Nunes VDS, Amaral MC do A, et al (2011) Mercury and methyl mercury ratios in caimans (Caiman crocodilus yacare) from the Pantanal area, Brazil. Journal of Environmental Monitoring 13:280-287. https://doi.org/10.1039/c0em00561d
Voegborlo R B Akagi H (2007) Determination of mercury in fish by cold vapour atomic absorption spectrometry using an automatic mercury analyzer Food Chemistry, 100(2) 853-858
Voegborlo RB, Adimado a a, Ephraim JH (2007) Total mercury distribution in different tissues of frigate tuna (Auxis thazard thazard) from the Atlantic Coastal Waters of Ghana, Gulf of Guinea. Environ Monit Assess 132:503-8. https://doi.org/10.1007/s10661-006-9552-7
Voegborlo RB, Baah D a, Kwansaa-Ansah E, et al (2004) Mercury concentrations in fish species from the Gulf of Guinea, Ghana. Bull Environ Contam Toxicol 73:1057-64. https://doi.org/10.1007/s00128-004-0532-8
Voegborlo RB, Matsuyama A, Akagi H, et al (2006) Total mercury and methylmercury accumulation in the muscle tissue of frigate (Auxis thazard thazard) and yellow fin (Thunnus albacares) tuna from the Gulf of Guinea, Ghana. Bull Environ Contam Toxicol 76:840-7. https://doi.org/10.1007/s00128-006-0995-x
Wagemann R, Kozlowska H (2005) Mercury distribution in the skin of beluga (Delphinapterus leucas) and narwhal (Monodon monoceros) from the Canadian Arctic and mercury burdens and excretion by moulting. Sci Total Environ 351-352:333-43. https://doi.org/10.1016/j.scitotenv.2004.06.028
Wagemann R, Trebacz E, Boila G, Lockhart WL (1998) Methylmercury and total mercury in tissues of arctic marine mammals. Science of the Total Environment 218:19-31
Wagemann R, Trebacz E, Boila G, Lockhart WL (2000) Mercury species in the liver of ringed seals. Sci Total Environ 261:21-32
Wang P, Chen SW, Chen ZH, et al (2019) Benefit–risk assessment of commonly consumed fish species from South China Sea based on methyl mercury and DHA. Environmental Geochemistry and Health 41(5) 2055-2066
Wang S, Dong D, Li P, et al (2020) Mercury concentration and fatty acid composition in muscle tissue of marine fish species harvested from Liaodong Gulf: An intelligence quotient and coronary heart disease risk assessment. Science of the Total Environment 726:138586. https://doi.org/10.1016/j.scitotenv.2020.138586
Wang W, Batterman S, Chernyak S, Nriagu J (2008) Concentrations and risks of organic and metal contaminants in Eurasian caviar. Ecotoxicol Environ Saf 71:138-148. https://doi.org/10.1016/j.ecoenv.2007.06.007
Wang X, Wu L, Sun J, et al (2018) Mercury concentrations and Se: Hg molar ratios in flyingfish (Exocoetus volitans) and squid (Uroteuthis chinensis). Bulletin of environmental contamination and toxicology 101(1) 42-48
Warner SE, Shriver WG, Pepper MA, Taylor RJ (2010) Mercury concentrations in tidal marsh sparrows and their use as bioindicators in Delaware Bay, USA. Environ Monit Assess 171:671-679. https://doi.org/10.1007/s10661-010-1312-z
Watanabe I, Kunito T, Tanabe S, et al (2002) Accumulation of heavy metals in Caspian seals ( Phoca caspica ). Environmental Contamination and Toxicology 43:109-120
Watanabe I, Ichihashi H, Tanabe S, et al (1996) Trace element accumulation in Baikal seal (Phoca sibirica) from the Lake Baikal. Environmental Pollution 94:169-179
Watanuki Y, Yamamoto T, Yamashita A, et al (2015) Mercury concentrations in primary feathers reflect pollutant exposure in discrete non-breeding grounds used by Short-tailed Shearwaters. J Ornithol 156:847-850. https://doi.org/10.1007/s10336-015-1205-6
Watanuki Y, Yamashita A, Ishizuka M, et al (2016) Feather mercury concentration in streaked shearwaters wintering in separate areas of southeast Asia. Mar Ecol Prog Ser 546:263-269. https://doi.org/10.3354/meps11669
Watling RJ, McClurg TP, Stanton RC (1981) Relation between mercury concentration and size in the mako shark. Bull Environ Contam Toxicol 26:352-8
Wayland M, Alisauskas RT, Kellett DK, Mehl KR (2008) Trace Element Concentrations in Blood of Nesting King Eiders in the Canadian Arctic. Environ Toxicol Chem 55:683-690. https://doi.org/10.1007/s00244-008-9142-5
Wayland M, Drake KL, Alisauskas RT, et al (2008) Survival rates and blood metal concentrations in two species of free‐ranging North American sea ducks. Environmental Toxicology and Chemistry 27(3) 698-704
Wayland M, Garcia-Fernandez a J, Neugebauer E, Gilchrist HG (2001) Concentrations of cadmium, mercury and selenium in blood, liver and kidney of common eider ducks from the Canadian arctic. Environ Monit Assess 71:255-267
Wayland M, Hobson KA, Sirois J (2000) Environmental contaminants in colonial waterbirds from Great Slave Lake, NWT: Spatial, temporal and food-chain considerations. Arctic 53:221-233. https://doi.org/10.1017/CBO9781107415324.004
Webb J, Coomes OT, Mainville N, Mergler D (2015) Mercury Contamination in an Indicator Fish Species from Andean Amazonian Rivers Affected by Petroleum Extraction. Bulletin of environmental contamination and toxicology 95(3) 279-285
Webb MAH, Feist GW, Fitzpatrick MS, et al (2006) Mercury Concentrations in Gonad, Liver, and Muscle of White Sturgeon Acipenser transmontanus in the Lower Columbia River. Arch Environ Contam Toxicol 50:443-451. https://doi.org/10.1007/s00244-004-0159-0
Weber M Niecke M Gedeon K Meyer H (2001) Mercury in the feathers of the Sparrowhawk (Accipiter nisus) from the Erz Mountains JOURNAL FUR ORNITHOLOGIE 142(3) 313-320
Weech SA, Scheuhammer AM, Elliott JE (2006) Mercury exposure and reproduction in fish-eating birds breeding in the Pinchi Lake region, British Columbia, Canada. Environ Toxicol Chem 25:1433-1440. https://doi.org/10.1897/05-181R.
Wheatley B, Paradis S, Lassonde M, et al (1997) Exposure patterns and long term sequelae on adults and children in two Canadian indigenous communities exposed to methylmercury. Water Air Soil Pollut 97:63-73
Wiemeyer SN, Jurek RM, Moore JF (1986) Environmental contaminants in surrogates, foods, and feathers of california condors (gymnogyps californianus). Environ Monit Assess 6:91-111
Wiig O, Renzoni A, Gjertz I (1999) Levels of cadmium and mercury in the hair of Atlantic walruses ( Odobenus rosmarus rosmarus ) from Svalbard , Norway. Mar Pollut Bull 21:343-346
Willacker JJ, Eagles-Smith CA, Blazer VS (2020) Mercury bioaccumulation in freshwater fishes of the Chesapeake Bay watershed. Ecotoxicology 29(4) 459-484
Williams CR, Leaner JJ, Nel JM, Somerset VS (2010) Mercury concentrations in water resources potentially impacted by coal-fired power stations and artisanal gold mining in Mpumalanga, South Africa. J Environ Sci Health A Tox Hazard Subst Environ Eng 45:1363-73. https://doi.org/10.1080/10934529.2010.500901
Wilson HM, Petersen MR, Troy D (2004) Concentrations of metals and trace elements in blood of spectacled and king eiders in northern Alaska USA. Environmental toxicology and chemistry 23(2) 408-414
Winder VL, Emslie SD (2011) Mercury in breeding and wintering Nelson's Sparrows (Ammodramus nelsoni). Ecotoxicology 20:218-225. https://doi.org/10.1007/s10646-010-0573-1
Winder VL, Anteau MJ, Fisher MR, et al (2020) Wetland water-management may influence mercury bioaccumulation in songbirds and ducks at a mercury hotspot. Ecotoxicology 1-11
Windom HL, Niencheski LF, Wells D, Brandes J (2012) The use of oxygen isotopic ratios to identify natural and anthropogenic mercury concentrations in the Lower Brazilian Pantanal. Environ Earth Sci 65:547-553. https://doi.org/10.1007/s12665-011-1369-1
Wintle NJP, Duffield D a., Barros Deceased NB, et al (2011) Total mercury in stranded marine mammals from the Oregon and southern Washington coasts. Mar Mamm Sci 27:E268-E278. https://doi.org/10.1111/j.1748-7692.2010.00461.x
Wood PB, Viverette C, Goodrich L, et al (1996) Environmental contaminant levels in Sharp-shinned Hawks from the eastern United States Journal of Raptor Research 30:136-144
Wood PB, White JH, Steffer A, et al (1996) Mercury concentrations in tissues of Florida bald eagles. The Journal of wildlife management 178-185
Woshner VM, O'Hara TM, Bratton GR, et al (2001) Concentrations and interactions of selected essential and non-essential elements in bowhead and beluga whales of arctic Alaska. J Wildl Dis 37:693-710
Woshner V, Knott K, Wells R, et al (2008) Mercury and selenium in blood and epidermis of bottlenose dolphins (Tursiops truncatus) from Sarasota Bay FL: interaction and relevance to life history and hematologic parameters. EcoHealth 5(3) 360-70 doi:101007/s10393-008-0164-2
Wosnick N, Chaves AP, Leite RD, et al (2021a) Nurse sharks, space rockets and cargo ships: Metals and oxidative stress in a benthic, resident and large-sized mesopredator, Ginglymostoma cirratum. Environmental Pollution 288:. https://doi.org/10.1016/j.envpol.2021.117784
Wosnick N, Niella Y, Hammerschlag N, et al (2021b) Negative metal bioaccumulation impacts on systemic shark health and homeostatic balance. Mar Pollut Bull 168:. https://doi.org/10.1016/j.marpolbul.2021.112398
Wu P, Bishop K, von Brömssen C, et al (2018) Does forest harvest increase the mercury concentrations in fish? Evidence from Swedish lakes. Science of the Total Environment 622 1353-1362
Xie Q, Qian L, Liu S, et al (2020) Assessment of long-term effects from cage culture practices on heavy metal accumulation in sediment and fish. Ecotoxicol Environ Saf 194:. https://doi.org/10.1016/j.ecoenv.2020.110433
Xu Q, Zhao L, Wang Y, et al (2018) Bioaccumulation characteristics of mercury in fish in the Three Gorges Reservoir China. Environmental Pollution 243 115-126
Yallouz, A. V., Calixto de Campos, R., & Paciornik S (2000) A low-cost non instrumental method for semiquantitative determination of mercury in fish. Fresenius J Anal Chem 366:461-465
Yamamoto Y, Honda K, Hidaka H, Tatsukawa R (1987) Tissue distribution of heavy metals in Weddell seals (Leptonychotes weddellii). Mar Pollut Bull 18:164-169
Yamashita Y, Omura Y, Okazaki E (2005) Total mercury and methylmercury levels in commercially important fishes in Japan. Fisheries Science 1029-1035
Yamashita Y, Amlund H, Suzuki T, et al (2011) Selenoneine, total selenium, and total mercury content in the muscle of fishes. Fisheries Science 77:679-686. https://doi.org/10.1007/s12562-011-0360-9
Yan H, Rustadbakken A, Yao H, et al (2010) Total mercury in wild fish in Guizhou reservoirs, China. Journal of Environmental Sciences 22:1129-1136. https://doi.org/10.1016/S1001-0742(09)60228-X
Yang G, Sun X, Song Z (2020) Trophic level and heavy metal pollution of Sardinella albella in Liusha Bay, Beibu Gulf of the South China Sea. Mar Pollut Bull 156:. https://doi.org/10.1016/j.marpolbul.2020.111204
Yang J, Kunito T, Tanabe S, Miyazaki N (2007) Mercury and its relation with selenium in the liver of Dall's porpoises (Phocoenoides dalli) off the Sanriku coast of Japan. Environmental Pollution 148:669-73. https://doi.org/10.1016/j.envpol.2006.11.008
Yang J, Miyazaki N, Kunito T, Tanabe S (2006) Trace elements and butyltins in a Dall's porpoise (Phocoenoides dalli) from the Sanriku coast of Japan. Chemosphere 63:449-57. https://doi.org/10.1016/j.chemosphere.2005.08.050
Yang R, Jing C, Zhang Q, et al (2011) Polybrominated diphenyl ethers (PBDEs) and mercury in fish from lakes of the Tibetan Plateau. Chemosphere 83:862-7. https://doi.org/10.1016/j.chemosphere.2011.02.060
Yang S, Sun K, Liu J, et al (2022) Comparison of Pollution Levels, Biomagnification Capacity, and Risk Assessments of Heavy Metals in Nearshore and Offshore Regions of the South China Sea. Int J Environ Res Public Health 19:. https://doi.org/10.3390/ijerph191912248
Yaqin K, Landu A, Tambaru R (2019) Analysis of mercury and nickel content in fish and shrimp a result aquaculture of ponds in Pomalaa Kolaka Regency In IOP Conference Series: Earth and Environmental Science (Vol 382 No 1 p 012025) IOP Publishing
Yi Y, Yang Z, Zhang S (2011) Ecological risk assessment of heavy metals in sediment and human health risk assessment of heavy metals in fishes in the middle and lower reaches of the Yangtze River basin. Environmental Pollution 159:2575-2585. https://doi.org/10.1016/j.envpol.2011.06.011
Yin X, Xia L, Sun L, et al (2008) Animal excrement: A potential biomonitor of heavy metal contamination in the marine environment. Science of the Total Environment 399:179-185. https://doi.org/10.1016/j.scitotenv.2008.03.005
Yoon M, Jo MR, Kim PH, et al (2018) Total and Methyl Mercury Concentrations in Antarctic Toothfish (Dissostichus mawsoni): Health Risk Assessment. Bull Environ Contam Toxicol 100:748-753. https://doi.org/10.1007/s00128-018-2326-4
Yoshino K, Mori K, Kanaya G, et al (2020) Food sources are more important than biomagnification on mercury bioaccumulation in marine fishes. Environmental Pollution 262:113982. https://doi.org/10.1016/j.envpol.2020.113982
Young BG, Loseto LL, Ferguson SH (2009) Diet differences among age classes of Arctic seals: evidence from stable isotope and mercury biomarkers. Polar Biol 33:153-162. https://doi.org/10.1007/s00300-009-0693-3
Yu X, Driscoll CT, Montesdeoca M, et al (2011) Spatial patterns of mercury in biota of Adirondack, New York lakes. Ecotoxicology 20:1543-54. https://doi.org/10.1007/s10646-011-0717-y
Yu X, Khan S, Khan A, et al (2020) Methyl mercury concentrations in seafood collected from Zhoushan Islands Zhejiang China and their potential health risk for the fishing community: Capsule: Methyl mercury in seafood causes potential health risk. Environment International 137:105420
Yurkowski DJ, Richardson ES, Lunn NJ, et al (2020) Contrasting temporal patterns of mercury niche dynamics and body fat indices of polar bears and ringed seals in a melting icescape. Environmental Science Technology 54(5) 2780-2789
Zabala J, Meade AM, Frederick P (2019) Variation in nestling feather mercury concentrations at individual brood and breeding colony levels: Implications for sampling mercury in birds. Science of The Total Environment 671:617-621
Zamani-Ahmadmahmoodi R, Alahverdi M, Mirzaei R (2014a) Mercury concentrations in Common Tern Sterna hirundo and Slender-billed Gull Larus genei from the Shadegan Marshes of Iran, in north-western corner of the Persian Gulf. Biol Trace Elem Res 159:161-166. https://doi.org/10.1007/s12011-014-0006-8
Zamani-Ahmadmahmoodi R, Bakhtiari AR, Rodríguez Martín JA (2014b) Spatial relations of mercury contents in Pike (Esox lucius) and sediments concentration of the Anzali wetland, along the southern shores of the Caspian Sea, Iran. Mar Pollut Bull 84:97-103. https://doi.org/10.1016/j.marpolbul.2014.05.030
Zamani-Ahmadmahmoodi R, Esmaili-Sari A, Ghasempouri SM, Savabieasfahani M (2009) Mercury levels in selected tissues of three kingfisher species; Ceryle rudis, Alcedo atthis, and Halcyon smyrnensi, from Shadegan Marshes of Iran. Ecotoxicology 18:319-324. https://doi.org/10.1007/s10646-008-0284-z
Zamani-Ahmadmahmoodi R, Esmaili-Sari A, Ghasempouri M Savabieasfahani SM (2009) Mercury in wetland birds of Iran and Iraq: contrasting resident Moorhen Gallinula chloropus and migratory common teal Anas crecca life strategies. Bulletin of environmental contamination and toxicology 82(4) 450
Zamani-Ahmadmahmoodi R, Esmaili-Sari A, Ghasempouri SM, Savabieasfahani M (2009) Mercury levels in selected tissues of three kingfisher species; Ceryle rudis, Alcedo atthis, and Halcyon smyrnensi, from Shadegan Marshes of Iran. Ecotoxicology 18:319-324. https://doi.org/10.1007/s10646-008-0284-z
Zamani-Ahmadmahmoodi R, Esmaili-Sari A, Savabieasfahani M, Bahramifar N (2010) Cattle egret (Bubulcus ibis) and Little egret (Egretta garzetta) as monitors of mercury contamination in Shadegan Wetlands of south-western Iran. Environ Monit Assess 166:371-377. https://doi.org/10.1007/s10661-009-1008-4
Zamora-Arellano N, Ruelas-Inzunza J, Amezcua F, et al (2022) Bioaccumulation of cd and hg in Muscle of Juvenile Pacific Sharpnose Shark Rhizoprionodon longurio from the SE Gulf of California. Bull Environ Contam Toxicol 109:459-463. https://doi.org/10.1007/s00128-022-03550-2
Zanuttini C, Gally F, Scholl G, et al (2019) High pollutant exposure level of the largest European community of bottlenose dolphins in the English Channel. Scientific reports 9(1) 1-10
Zapata LM, Bock BC, Palacio JA Mercury Concentrations in Tissues of Colombian Slider Turtles, Trachemys callirostris, from Northern Colombia. https://doi.org/10.1007/s00128-014-1198-5
Zarn AM, Valle CA, Brasso R, et al (2020) Stable isotope and mercury analyses of the galapagos islands seabird community. Mar Ornithol 48:71-80
Żarski JF, Skibniewski M, Skibniewska E, et al (2017) The Presence of Mercury in the Tissues of Mallards (Anas platyrhynchos L) from Włocławek Reservoir in Poland. Biological trace element research 176(2) 384-390
Zerizghi T, Yang Y, Wang W, et al (2020) Ecological risk assessment of heavy metal concentrations in sediment and fish of a shallow lake: a case study of Baiyangdian Lake, North China. Environ Monit Assess 192:. https://doi.org/10.1007/s10661-020-8078-8
Zhang H, Guo C, Feng H, et al (2020) Total mercury, methylmercury, and selenium in aquatic products from coastal cities of China: Distribution characteristics and risk assessment. Science of the Total Environment 739:. https://doi.org/10.1016/j.scitotenv.2020.140034
Zhang Q, Pan K, Kang S, et al (2014) Mercury in wild fish from high-altitude aquatic ecosystems in the tibetan plateau. Environ Sci Technol 48:5220-5228. https://doi.org/10.1021/es404275v
Zhang R, Wu F, Giesy JP (2019) Tissue-based assessment of hazard posed by mercury and selenium to wild fishes in two shallow Chinese lakes. Environmental Science and Pollution Research 26:15989-15999. https://doi.org/10.1007/s11356-019-04504-8
Zhang W, Zhang X, Tian Y, et al (2018) Risk assessment of total mercury and methylmercury in aquatic products from offshore farms in China. J Hazard Mater 354:198-205. https://doi.org/10.1016/j.jhazmat.2018.04.039
Zhang Y, Ruan L, Fasola M, et al (2006) Little egrets (Egretta Garzetta) and trace-metal contamination in wetlands of China. Environ Monit Assess 118:355-368. https://doi.org/10.1007/s10661-006-1496-4
Zhang Z, Wang WX, Zheng N, et al (2021) Methylmercury biomagnification in aquatic food webs of Poyang Lake, China: Insights from amino acid signatures. J Hazard Mater 404:123700. https://doi.org/10.1016/j.jhazmat.2020.123700
Zhilong M, Qiang W, Zhongsheng Z, Xuehong Z (2017) Mercury Distribution Along the Food Chain of a Wetland Ecosystem at Sanjiang Plain, Northeast China. Bull Environ Contam Toxicol 98:162-166. https://doi.org/10.1007/s00128-016-2005-2
Zhou S, Kang R, Ji C, Kaufmann H (2018) Heavy metal distribution, contamination and analysis of sources - Intertidal zones of Sandu Bay, Ningde, China. Mar Pollut Bull 135:1138-1144. https://doi.org/10.1016/j.marpolbul.2018.08.056
Zicus MC, Briggs MA, Pace III RM (1988) DDE PCB and mercury residues in Minnesota Common Goldeneye and Hooded Merganser eggs 1981. Canadian journal of zoology 66(8) 1871-1876
Zolfaghari G (2018) Risk assessment of mercury and lead in fish species from Iranian international wetlands MethodsX 5 438-447
Zolfaghari G, Esmaili-Sari A, Ghasempouri SM, Kiabi B H (2007) Examination of mercury concentration in the feathers of 18 species of birds in southwest Iran. Environmental research 104(2) 258-265
Zolfaghari G, Esmaili-Sari A, Ghasempouri SM, et al (2009) A multispecies-monitoring study about bioaccumulation of mercury in Iranian birds (Khuzestan to Persian Gulf): Effect of taxonomic affiliation and trophic level. Environ Res 109:830-836. https://doi.org/10.1016/j.envres.2009.07.001
Zou C, Yin D, Wang R (2022) Mercury and selenium bioaccumulation in wild commercial fish in the coastal East China Sea: Selenium benefits versus mercury risks. Mar Pollut Bull 180:. https://doi.org/10.1016/j.marpolbul.2022.113754
Zulkipli SZ, Tan CP, Seah YG, et al (2023) Assessment of mercury contamination and food composition in commercially important marine fishes in the southern South China Sea. Reg Stud Mar Sci 58:. https://doi.org/10.1016/j.rsma.2022.102795
Zupo V, Graber G, Kamel S, et al (2019) Mercury accumulation in freshwater and marine fish from the wild and from aquaculture ponds. Environmental Pollution 255:112975
